# Supplementary material for: High-Throughput Identification of Candidate Strains for Biopreservation by Using Bioluminescent Listeria monocytogenes
Source: Front Microbiol. 2018 Aug 17;9:1883. doi: 10.3389/fmicb.2018.01883 (PMC6107680; doi:10.3389/fmicb.2018.01883)
Supplement: Supplementary file 1 [file Table_1.xlsx]

## Sheet: Table S1
Table S1 : Collection of raw milk bacteria
Milk sample	Microplate	Well	Strain name	LDIr (%)
Milk 3	1	A1	1A1	110.786
		B1	1B1	76.2269
		C1	1C1	90.6861
		D1	1D1	15.827
		E1	1E1	73.001
		F1	1F1	71.27
		G1	1G1	76.3873
		H1	1H1	58.7506
		A2	1A2	78.6388
		B2	1B2	75.3281
		C2	1C2	92.9134
		D2	1D2	101.493
		E2	1E2	75.2494
		F2	1F2	67.4751
		G2	1G2	67.5599
		H2	1H2	72.8406
		A3	1A3	76.0786
		B3	1B3	68.5767
		C3	1C3	98.2788
		D3	1D3	82.6152
		E3	1E3	55.9968
		F3	1F3	75.1647
		G3	1G3	71.727
		H3	1H3	70.9976
		A4	1A4	64.7818
		B4	1B4	63.9527
		C4	1C4	72.3534
		D4	1D4	88.3529
		E4	1E4	58.33
		F4	1F4	72.7619
		G4	1G4	61.5438
		H4	1H4	58.4298
		A5	1A5	54.178
		B5	1B5	58.0031
		C5	1C5	75.4068
		D5	1D5	76.8049
		E5	1E5	69.1789
		F5	1F5	60.0852
		G5	1G5	70.005
		H5	1H5	56.9591
		A6	1A6	48.401
		B6	1B6	60.4877
		C6	1C6	69.6056
		D6	1D6	73.6456
		E6	1E6	70.4681
		F6	1F6	73.9815
		G6	1G6	51.282
		H6	1H6	66.8487
Milk 11		A7	1A7	90.2019
		B7	1B7	64.9604
		C7	1C7	75.3796
		D7	1D7	72.9828
		E7	1E7	79.3439
		F7	1F7	81.8677
		G7	1G7	76.1694
		H7	1H7	69.1638
		A8	1A8	69.4059
		B8	1B8	96.799
		C8	1C8	70.2169
		D8	1D8	74.4687
		E8	1E8	82.0463
		F8	1F8	128.868
		G8	1G8	79.4559
		H8	1H8	92.8498
		A9	1A9	83.744
		B9	1B9	63.2082
		C9	1C9	73.3127
		D9	1D9	64.3188
		E9	1E9	101.665
		F9	1F9	121.481
		G9	1G9	84.9272
		H9	1H9	62.8027
		A10	1A10	62.3003
		B10	1B10	72.6742
		C10	1C10	71.0824
		D10	1D10	72.4442
		E10	1E10	74.9529
		F10	1F10	128.825
		G10	1G10	71.0793
		H10	1H10	70.0504
		A11	1A11	36.2539
		B11	1B11	72.1264
		C11	1C11	66.3343
		D11	1D11	73.8967
		E11	1E11	77.1015
		F11	1F11	117.347
		G11	1G11	65.2993
		H11	1H11	106.764
Milk 5	2	A1	2A1	46.6183
		B1	2B1	51.0782
		C1	2C1	50.3527
		D1	2D1	42.4979
		E1	2E1	44.6706
		F1	2F1	46.1787
		G1	2G1	11.8288
		H1	2H1	13.8765
		A2	2A2	44.9708
		B2	2B2	46.8756
		C2	2C2	51.9252
		D2	2D2	27.3134
		E2	2E2	46.8684
		F2	2F2	37.3911
		G2	2G2	42.7337
		H2	2H2	48.3908
		A3	2A3	41.3078
		B3	2B3	37.3625
		C3	2C3	40.4787
		D3	2D3	17.1857
		E3	2E3	48.9304
		F3	2F3	43.402
		G3	2G3	49.202
		H3	2H3	32.5024
Milk 6		A4	2A4	48.4873
		B4	2B4	10.5065
		C4	2C4	61.9492
		D4	2D4	73.896
		E4	2E4	74.7465
		F4	2F4	15.3417
		G4	2G4	12.7722
		H4	2H4	8.2873
		A5	2A5	46.4003
		B5	2B5	71.0656
		C5	2C5	69.6933
		D5	2D5	72.7131
		E5	2E5	62.5103
		F5	2F5	70.912
		G5	2G5	98.9616
		H5	2H5	40.3751
		A6	2A6	74.2962
		B6	2B6	71.8876
		C6	2C6	47.0078
		D6	2D6	50.1884
		E6	2E6	76.7656
		F6	2F6	49.6702
		G6	2G6	82.7229
		H6	2H6	55.7525
Milk 7	3	A1	3A1	64.836
		B1	3B1	110.009
		C1	3C1	111.462
		D1	3D1	86.2188
		E1	3E1	110.715
		F1	3F1	104.207
		G1	3G1	85.2057
		H1	3H1	81.3935
		A2	3A2	94.3016
		B2	3B2	111.425
		C2	3C2	112.135
		D2	3D2	111.499
		E2	3E2	91.1106
		F2	3F2	106.644
		G2	3G2	110.689
		H2	3H2	84.9099
		A3	3A3	91.7318
		B3	3B3	111.473
		C3	3C3	91.7503
		D3	3D3	101.234
		E3	3E3	79.4449
		F3	3F3	110.075
		G3	3G3	107.365
		H3	3H3	59.7815
		A4	3A4	105.339
		B4	3B4	106.807
		C4	3C4	79.8147
		D4	3D4	100.414
		E4	3E4	72.342
		F4	3F4	112.316
		G4	3G4	108.304
		H4	3H4	103.616
		A5	3A5	95.8213
		B5	3B5	100.717
		C5	3C5	106.847
		D5	3D5	109.975
		E5	3E5	111.355
		F5	3F5	97.1043
		G5	3G5	110.027
		H5	3H5	104.873
		A6	3A6	74.7306
		B6	3B6	111.162
		C6	3C6	96.1984
		D6	3D6	108.008
		E6	3E6	99.3635
		F6	3F6	53.7213
		G6	3G6	110.56
		H6	3H6	78.6093
Milk 8	4	A1	4A1	78.5098
		B1	4B1	84.4816
		C1	4C1	82.1114
		D1	4D1	177.935
		E1	4E1	153.232
		F1	4F1	82.057
		G1	4G1	85.9337
		H1	4H1	84.3856
		A2	4A2	132.198
		B2	4B2	76.9361
		C2	4C2	127.311
		D2	4D2	165.157
		E2	4E2	157.957
		F2	4F2	151.799
		G2	4G2	144.692
		H2	4H2	148.882
Milk 9		A3	4A3	79.3734
		B3	4B3	89.3243
		C3	4C3	89.465
		D3	4D3	99.2847
		E3	4E3	93.5976
		F3	4F3	85.745
		G3	4G3	84.053
		H3	4H3	62.2705
		A4	4A4	73.9518
		B4	4B4	91.7616
		C4	4C4	53.2696
		D4	4D4	74.1821
		E4	4E4	79.4821
		F4	4F4	97.4615
		G4	4G4	84.5232
		H4	4H4	65.5682
Milk 11		A5	4A5	198.774
		B5	4B5	89.7753
		C5	4C5	111.452
		D5	4D5	143.409
		E5	4E5	55.579
		F5	4F5	49.8887
		G5	4G5	88.8157
		H5	4H5	63.9529
		A6	4A6	92.3437
		B6	4B6	133.721
		C6	4C6	93.5944
		D6	4D6	85.3772
		E6	4E6	94.6179
		F6	4F6	92.3086
		G6	4G6	86.4807
		H6	4H6	66.7069
Milk 14		A7	4A7	71.9462
		B7	4B7	92.5804
		C7	4C7	91.7648
		D7	4D7	87.1236
		E7	4E7	85.406
		F7	4F7	76.4307
		G7	4G7	79.2359
		H7	4H7	82.2457
		A8	4A8	74.2908
		B8	4B8	83.8003
		C8	4C8	89.046
		D8	4D8	86.1352
		E8	4E8	85.1661
		F8	4F8	90.6229
		G8	4G8	82.6136
		H8	4H8	73.8238
Milk 10	5	A1	5A1	77.5992
		B1	5B1	69.3903
		C1	5C1	74.6518
		D1	5D1	55.247
		E1	5E1	108.226
		F1	5F1	67.7689
		G1	5G1	36.2427
		H1	5H1	37.3915
		A2	5A2	44.153
		B2	5B2	106.696
		C2	5C2	111.784
		D2	5D2	90.1604
		E2	5E2	100.641
		F2	5F2	101.622
		G2	5G2	89.4679
		H2	5H2	64.7262
Milk 17		A3	5A3	54.8499
		B3	5B3	59.0315
		C3	5C3	54.6004
		D3	5D3	137.734
		E3	5E3	29.4911
		F3	5F3	145.522
		G3	5G3	93.295
		H3	5H3	58.1617
		A4	5A4	85.4274
		B4	5B4	62.2481
		C4	5C4	111.521
		D4	5D4	121.46
		E4	5E4	71.1233
		F4	5F4	84.1966
		G4	5G4	59.363
		H4	5H4	87.2031
Milk 18		A5	5A5	97.8541
		B5	5B5	150.905
		C5	5C5	97.5816
		D5	5D5	109.358
		E5	5E5	100.122
		F5	5F5	102.709
		G5	5G5	102.886
		H5	5H5	91.2994
		A6	5A6	41.8259
		B6	5B6	81.4592
		C6	5C6	30.978
		D6	5D6	34.0108
		E6	5E6	68.9702
		F6	5F6	71.678
		G6	5G6	23.8719
		H6	5H6	61.4407
Milk 19		A7	5A7	77.3038
		B7	5B7	77.4975
		C7	5C7	56.0249
		D7	5D7	104.507
		E7	5E7	92.3924
		F7	5F7	101.714
		G7	5G7	86.6057
		H7	5H7	83.1101
		A8	5A8	46.4046
		B8	5B8	72.7021
		C8	5C8	96.9219
		D8	5D8	97.0236
		E8	5E8	95.051
		F8	5F8	84.2983
		G8	5G8	92.6353
		H8	5H8	86.3596
Milk 20	6	A1	6A1	69.4611
		B1	6B1	102.957
		C1	6C1	92.4826
		D1	6D1	129.892
		E1	6E1	87.6589
		F1	6F1	78.115
		G1	6G1	60.0772
		H1	6H1	54.0635
		A2	6A2	128.792
		B2	6B2	46.263
		C2	6C2	87.5223
		D2	6D2	205.3
		E2	6E2	151.713
		F2	6F2	194.826
		G2	6G2	34.9156
		H2	6H2	59.2338
Milk 21		A3	6A3	70.1978
		B3	6B3	56.957
		C3	6C3	70.7479
		D3	6D3	106.617
		E3	6E3	59.6838
		F3	6F3	105.367
		G3	6G3	50.0065
		H3	6H3	43.1494
		A4	6A4	104.41
		B4	6B4	40.4126
		C4	6C4	120.511
		D4	6D4	62.624
		E4	6E4	158.413
		F4	6F4	57.997
		G4	6G4	98.6763
		H4	6H4	77.2216
Milk 23		A5	6A5	79.2351
		B5	6B5	122.258
		C5	6C5	99.153
		D5	6D5	97.7296
		E5	6E5	99.463
		F5	6F5	65.7875
		G5	6G5	45.8396
		H5	6H5	68.5877
		A6	6A6	53.2534
		B6	6B6	111.354
		C6	6C6	86.4022
		D6	6D6	100.096
		E6	6E6	103.243
		F6	6F6	62.914
		G6	6G6	57.867
		H6	6H6	93.406
Milk 24		A7	6A7	72.0246
		B7	6B7	87.0856
		C7	6C7	94.6927
		D7	6D7	88.2356
		E7	6E7	103.503
		F7	6F7	105.113
		G7	6G7	72.9047
		H7	6H7	96.0928
		A8	6A8	58.7571
		B8	6B8	91.5425
		C8	6C8	80.1985
		D8	6D8	98.1663
		E8	6E8	102.697
		F8	6F8	95.7095
		G8	6G8	77.9617
		H8	6H8	85.0421
Milk 22	7	A1	7A1	45.9075
		B1	7B1	129.367
		C1	7C1	93.6649
		D1	7D1	99.2904
		E1	7E1	86.7567
		F1	7F1	133.746
		G1	7G1	133.832
		H1	7H1	132.341
		A2	7A2	113.951
		B2	7B2	78.114
		C2	7C2	112.896
		D2	7D2	112.388
		E2	7E2	124.721
		F2	7F2	194.133
		G2	7G2	82.7305
		H2	7H2	180.184
Milk 24		A3	7A3	40.6942
		B3	7B3	44.1236
		C3	7C3	52.3871
		D3	7D3	45.192
		E3	7E3	47.3617
		F3	7F3	31.1909
		G3	7G3	149.584
		H3	7H3	84.7551
		A4	7A4	39.0455
		B4	7B4	41.7461
		C4	7C4	42.0759
		D4	7D4	41.5186
		E4	7E4	20.3092
		F4	7F4	161.537
		G4	7G4	45.5349
		H4	7H4	90.5521
Milk 28		A5	7A5	25.1301
		B5	7B5	40.3776
		C5	7C5	13.0218
		D5	7D5	99.0728
		E5	7E5	6.03439
		F5	7F5	52.0309
		G5	7G5	22.7328
		H5	7H5	75.9838
		A6	7A6	35.2666
		B6	7B6	14.321
		C6	7C6	29.6015
		D6	7D6	58.7908
		E6	7E6	14.865
		F6	7F6	12.4348
		G6	7G6	24.5695
		H6	7H6	72.1192
Milk 29		A7	7A7	39.2004
		B7	7B7	113.73
		C7	7C7	20.6224
		D7	7D7	101.975
		E7	7E7	102.067
		F7	7F7	86.704
		G7	7G7	92.9263
		H7	7H7	84.9794
		A8	7A8	48.0674
		B8	7B8	83.08
		C8	7C8	98.4001
		D8	7D8	72.2379
		E8	7E8	96.7745
		F8	7F8	102.245
		G8	7G8	91.4128
		H8	7H8	85.9159
Milk 31	8	A1	8A1	76.611
		B1	8B1	42.0263
		C1	8C1	90.3067
		D1	8D1	90.7048
		E1	8E1	36.1567
		F1	8F1	83.6136
		G1	8G1	90.7184
		H1	8H1	114.455
		A2	8A2	25.4621
		B2	8B2	104.19
		C2	8C2	153.314
		D2	8D2	105.711
		E2	8E2	41.2743
		F2	8F2	48.1477
		G2	8G2	117.545
		H2	8H2	114.357
Milk 33		A3	8A3	29.8482
		B3	8B3	38.1166
		C3	8C3	104.761
		D3	8D3	109.151
		E3	8E3	109.096
		F3	8F3	417.602
		G3	8G3	112.761
		H3	8H3	118.46
		A4	8A4	27.9665
		B4	8B4	24.5298
		C4	8C4	119.706
		D4	8D4	112.883
		E4	8E4	123.939
		F4	8F4	399.204
		G4	8G4	116.579
		H4	8H4	126.392
Milk 36		A5	8A5	23.6587
		B5	8B5	53.8199
		C5	8C5	140.758
		D5	8D5	139.104
		E5	8E5	143.262
		F5	8F5	140.428
		G5	8G5	134.888
		H5	8H5	120.726
		A6	8A6	6.31534
		B6	8B6	152.797
		C6	8C6	141.69
		D6	8D6	143.494
		E6	8E6	140.833
		F6	8F6	143.164
		G6	8G6	133.442
		H6	8H6	114.05
Milk 52	9	A1	9A1	91.4443
		B1	9B1	117.589
		C1	9C1	130.838
		D1	9D1	105.168
		E1	9E1	99.9311
		F1	9F1	150.946
		G1	9G1	141.138
		H1	9H1	132.03
		A2	9A2	136.2
		B2	9B2	128.394
		C2	9C2	122.034
		D2	9D2	128.786
		E2	9E2	139.372
		F2	9F2	148.825
		G2	9G2	142.221
		H2	9H2	161.127
Milk 55		A3	9A3	46.2398
		B3	9B3	45.6155
		C3	9C3	50.1177
		D3	9D3	52.0849
		E3	9E3	55.8593
		F3	9F3	77.6175
		G3	9G3	59.025
		H3	9H3	200.565
		A4	9A4	57.9394
		B4	9B4	55.6083
		C4	9C4	75.3115
		D4	9D4	47.7489
		E4	9E4	52.4049
		F4	9F4	338.221
		G4	9G4	41.747
		H4	9H4	293.506
Milk 56		A5	9A5	70.6524
		B5	9B5	49.9295
		C5	9C5	76.7735
		D5	9D5	47.7144
		E5	9E5	116.848
		F5	9F5	78.9823
		G5	9G5	56.5777
		H5	9H5	154.2
		A6	9A6	53.0952
		B6	9B6	44.9095
		C6	9C6	42.6066
		D6	9D6	96.1222
		E6	9E6	75.0699
		F6	9F6	83.0234
		G6	9G6	119.989
		H6	9H6	113.896
Milk 60		A7	9A7	81.1628
		B7	9B7	37.1412
		C7	9C7	55.9502
		D7	9D7	55.3259
		E7	9E7	69.4507
		F7	9F7	113.601
		G7	9G7	67.402
		H7	9H7	42.34
		A8	9A8	59.596
		B8	9B8	44.7621
		C8	9C8	53.0763
		D8	9D8	95.0367
		E8	9E8	89.5147
		F8	9F8	106.877
		G8	9G8	64.4873
		H8	9H8	183.262
Milk 67	10	A1	10A1	110.462
		B1	10B1	113.187
		C1	10C1	80.1474
		D1	10D1	84.1298
		E1	10E1	86.0273
		F1	10F1	90.3363
		G1	10G1	114.635
		H1	10H1	76.2328
		A2	10A2	80.0924
		B2	10B2	121.834
		C2	10C2	117.606
		D2	10D2	60.4936
		E2	10E2	46.2737
		F2	10F2	115.136
		G2	10G2	113.714
		H2	10H2	85.0349
Milk 68		A3	10A3	31.6206
		B3	10B3	81.5406
		C3	10C3	61.0237
		D3	10D3	57.3257
		E3	10E3	65.5913
		F3	10F3	56.2783
		G3	10G3	69.2473
		H3	10H3	66.0471
		A4	10A4	94.4578
		B4	10B4	95.9189
		C4	10C4	74.0702
		D4	10D4	75.6994
		E4	10E4	135.517
		F4	10F4	57.3742
		G4	10G4	96.3844
		H4	10H4	41.58
Milk 69		A5	10A5	29.6649
		B5	10B5	47.6701
		C5	10C5	37.5006
		D5	10D5	79.2713
		E5	10E5	33.1787
		F5	10F5	38.5835
		G5	10G5	43.4678
		H5	10H5	53.2527
		A6	10A6	32.0958
		B6	10B6	48.3457
		C6	10C6	60.2996
		D6	10D6	29.6811
		E6	10E6	72.8612
		F6	10F6	108.186
		G6	10G6	64.9609
		H6	10H6	75.8513
Milk 72		A7	10A7	59.8794
		B7	10B7	28.3945
		C7	10C7	66.3024
		D7	10D7	60.6875
		E7	10E7	59.6951
		F7	10F7	73.2588
		G7	10G7	58.8935
		H7	10H7	66.9457
Milk 81	11	A1	11A1	16.7861
		B1	11B1	54.7192
		C1	11C1	37.66
		D1	11D1	21.6291
		E1	11E1	23.8479
		F1	11F1	30.9438
		G1	11G1	15.3781
		H1	11H1	11.5762
		A2	11A2	32.9365
		B2	11B2	37.835
		C2	11C2	26.9073
		D2	11D2	58.4272
		E2	11E2	17.3622
		F2	11F2	59.1056
		G2	11G2	26.8305
		H2	11H2	7.85117
		A3	11A3	33.7942
		B3	11B3	29.4803
		C3	11C3	24.9445
		D3	11D3	47.5337
		E3	11E3	39.5844
		F3	11F3	20.5752
		G3	11G3	44.2951
		H3	11H3	16.7733
Milk 82		A4	11A4	17.0379
		B4	11B4	45.093
		C4	11C4	42.8102
		D4	11D4	19.7943
		E4	11E4	58.2907
		F4	11F4	23.0116
		G4	11G4	42.4603
		H4	11H4	27.0268
		A5	11A5	86.7213
		B5	11B5	49.6629
		C5	11C5	36.9176
		D5	11D5	60.6076
		E5	11E5	49.9488
		F5	11F5	55.0094
		G5	11G5	26.6684
		H5	11H5	21.5694
		A6	11A6	54.6382
		B6	11B6	46.7955
		C6	11C6	95.3149
		D6	11D6	73.1097
		E6	11E6	95.9165
		F6	11F6	46.8595
		G6	11G6	45.6477
		H6	11H6	19.5511
Milk 83		A7	11A7	52.398
		B7	11B7	51.5702
		C7	11C7	47.4569
		D7	11D7	65.4549
		E7	11E7	51.2118
		F7	11F7	18.6081
		G7	11G7	54.6126
		H7	11H7	13.5305
		A8	11A8	90.1178
		B8	11B8	88.6414
		C8	11C8	33.2011
		D8	11D8	54.284
		E8	11E8	40.5445
		F8	11F8	54.8771
		G8	11G8	55.1971
		H8	11H8	17.2171
		A9	11A9	52.8588
		B9	11B9	80.786
		C9	11C9	58.568
		D9	11D9	58.5936
		E9	11E9	27.3724
		F9	11F9	51.9543
		G9	11G9	29.0877
		H9	11H9	18.2412
Milk 87		A10	11A10	42.1531
		B10	11B10	21.2878
		C10	11C10	60.1084
		D10	11D10	20.8653
		E10	11E10	37.037
		F10	11F10	39.3583
		G10	11G10	38.5902
		H10	11H10	25.5163
		A11	11A11	45.3704
		B11	11B11	43.5996
		C11	11C11	17.264
		D11	11D11	38.6713
		E11	11E11	55.5044
		F11	11F11	68.9964
		G11	11G11	9.70302
		H11	11H11	43.8087
		A12	11A12	24.4666
		B12	11B12	66.5088
		C12	11C12	26.647
		D12	11D12	6.96791
		E12	11E12	27.654
Milk 88	12	A1	12A1	130.772
		B1	12B1	170.196
		C1	12C1	142.782
		D1	12D1	82.7277
		E1	12E1	32.3309
		F1	12F1	148.74
		G1	12G1	38.653
		H1	12H1	138.398
		A2	12A2	113.595
		B2	12B2	147.534
		C2	12C2	81.2441
		D2	12D2	48.9759
		E2	12E2	26.7799
		F2	12F2	126.94
		G2	12G2	132.96
		H2	12H2	120.312
		A3	12A3	174.252
		B3	12B3	61.4948
		C3	12C3	36.3943
		D3	12D3	108.858
		E3	12E3	121.436
		F3	12F3	130.024
		G3	12G3	199.223
		H3	12H3	140.903
Milk 94		A4	12A4	114.499
		B4	12B4	94.2994
		C4	12C4	74.9885
		D4	12D4	76.2569
		E4	12E4	78.8327
		F4	12F4	82.7786
		G4	12G4	45.5036
		H4	12H4	38.7822
		A5	12A5	84.3954
		B5	12B5	80.3163
		C5	12C5	66.4312
		D5	12D5	92.8353
		E5	12E5	66.9283
		F5	12F5	97.2941
		G5	12G5	101.6
		H5	12H5	47.2613
		A6	12A6	75.5522
		B6	12B6	92.8236
		C6	12C6	70.4985
		D6	12D6	96.4759
		E6	12E6	50.1502
		F6	12F6	86.2352
		G6	12G6	107.343
		H6	12H6	45.8481
Milk 92		A7	12A7	40.7591
		B7	12B7	34.0885
		C7	12C7	116.194
		D7	12D7	42.2466
		E7	12E7	117.118
		F7	12F7	26.4433
		G7	12G7	31.0234
		H7	12H7	44.2078
		A8	12A8	49.2146
		B8	12B8	121.514
		C8	12C8	117.458
		D8	12D8	126.399
		E8	12E8	126.791
		F8	12F8	103.965
		G8	12G8	27.465
		H8	12H8	22.0902
		A9	12A9	103.099
		B9	12B9	116.233
		C9	12C9	121.988
		D9	12D9	114.092
		E9	12E9	109.011
		F9	12F9	44.2157
		G9	12G9	108.459
		H9	12H9	28.5415
Milk 91		A10	12A10	98.8716
		B10	12B10	86.7089
		C10	12C10	86.4584
		D10	12D10	74.7654
		E10	12E10	98.4724
		F10	12F10	101.181
		G10	12G10	128.666
		H10	12H10	54.1353
		A11	12A11	104.38
		B11	12B11	99.267
		C11	12C11	89.0303
		D11	12D11	55.2314
		E11	12E11	92.7962
		F11	12F11	82.1758
		G11	12G11	85.0295
		H11	12H11	15.4863
		A12	12A12	64.282
		B12	12B12	77.3804
		C12	12C12	77.8149
		D12	12D12	76.3234
		E12	12E12	80.5708
Milk 125	13	A1	13A1	37.1269
		B1	13B1	40.1205
		C1	13C1	46.1571
		D1	13D1	46.1997
		E1	13E1	45.6316
		F1	13F1	45.782
		G1	13G1	51.3088
		H1	13H1	41.8093
		A2	13A2	40.1586
		B2	13B2	47.7471
		C2	13C2	54.3114
		D2	13D2	45.1802
		E2	13E2	50.0871
		F2	13F2	49.1417
		G2	13G2	43.6575
		H2	13H2	24.9706
		A3	13A3	58.6951
		B3	13B3	65.2011
		C3	13C3	48.5735
		D3	13D3	44.4054
		E3	13E3	44.8231
		F3	13F3	15.1589
		G3	13G3	68.1385
		H3	13H3	52.5215
Milk 102		A4	13A4	36.9203
		B4	13B4	42.218
		C4	13C4	45.3037
		D4	13D4	47.7852
		E4	13E4	9.93299
		F4	13F4	43.2398
		G4	13G4	17.207
		H4	13H4	7.82647
		A5	13A5	46.4468
		B5	13B5	35.2539
		C5	13C5	44.4727
		D5	13D5	44.8882
		E5	13E5	11.5162
		F5	13F5	11.7004
		G5	13G5	15.7226
		H5	13H5	70.6134
		A6	13A6	39.3187
		B6	13B6	41.4702
		C6	13C6	61.4305
		D6	13D6	46.988
Milk 111		A7	13A7	38.6764
		B7	13B7	42.4763
		C7	13C7	42.1372
		D7	13D7	53.5254
		E7	13E7	58.0753
		F7	13F7	53.458
		G7	13G7	55.7779
		H7	13H7	29.8731
		A8	13A8	45.517
		B8	13B8	48.5802
		C8	13C8	52.8315
		D8	13D8	46.5029
		E8	13E8	48.9777
		F8	13F8	76.6365
		G8	13G8	56.8424
		H8	13H8	51.9444
		A9	13A9	35.1551
		B9	13B9	51.2864
		C9	13C9	56.5953
		D9	13D9	48.2636
		E9	13E9	96.9449
		F9	13F9	17.7931
		G9	13G9	14.0045
		H9	13H9	52.0836
Milk 125 bis		A10	13A10	40.9963
		B10	13B10	40.5786
		C10	13C10	50.0243
		D10	13D10	56.3865
		E10	13E10	50.2062
		F10	13F10	55.2636
		G10	13G10	50.7047
		H10	13H10	49.8671
		A11	13A11	42.5706
		B11	13B11	51.5985
		C11	13C11	43.662
		D11	13D11	62.989
		E11	13E11	48.8879
		F11	13F11	52.0769
		G11	13G11	50.5722
		H11	13H11	39.6331
		A12	13A12	46.8622
		B12	13B12	55.9284
		C12	13C12	55.1378
		D12	13D12	102.097
		E12	13E12	75.1094
		F12	13F12	99.3591
		G12	13G12	108.351
		H12	13H12	95.0854
Milk 129	14	A1	14A1	377.755
		B1	14B1	90.8945
		C1	14C1	112.138
		D1	14D1	206.886
		E1	14E1	108.528
		F1	14F1	93.0628
		G1	14G1	141.749
		H1	14H1	353.838
		A2	14A2	98.4923
		B2	14B2	107.231
		C2	14C2	104.348
		D2	14D2	107.475
		E2	14E2	60.4599
		F2	14F2	94.9176
		G2	14G2	114.602
		H2	14H2	259.325
		A3	14A3	58.7401
		B3	14B3	133.29
		C3	14C3	71.7064
		D3	14D3	91.9917
		E3	14E3	137.805
		F3	14F3	114.82
		G3	14G3	113.1
		H3	14H3	214.636
Milk 115		A4	14A4	37.1964
		B4	14B4	219.36
		C4	14C4	31.0616
		D4	14D4	46.096
		E4	14E4	46.096
		F4	14F4	42.2296
		G4	14G4	202.849
		H4	14H4	170.181
		A5	14A5	122.143
		B5	14B5	173.36
		C5	14C5	40.3487
		D5	14D5	49.4747
		E5	14E5	175.123
		F5	14F5	191.359
		G5	14G5	147.314
		H5	14H5	138.584
		A6	14A6	166.685
		B6	14B6	149.395
		C6	14C6	154.293
		D6	14D6	196.924
		E6	14E6	144.066
		F6	14F6	139.037
		G6	14G6	210.386
		H6	14H6	176.765
Milk 113		A7	14A7	106.46
		B7	14B7	138.031
		C7	14C7	135.575
		D7	14D7	141.136
		E7	14E7	132.266
		F7	14F7	139.882
		G7	14G7	115.638
		H7	14H7	312.453
		A8	14A8	117.511
		B8	14B8	136.15
		C8	14C8	138.319
		D8	14D8	124.111
		E8	14E8	126.672
		F8	14F8	121.643
		G8	14G8	190.371
		H8	14H8	220.257
		A9	14A9	104.348
		B9	14B9	149.839
		C9	14C9	135.284
		D9	14D9	138.697
		E9	14E9	140.53
		F9	14F9	115.982
		G9	14G9	187.353
		H9	14H9	205.179
Milk 122		A10	14A10	194.059
		B10	14B10	271.356
		C10	14C10	166.149
		D10	14D10	135.083
		E10	14E10	212.981
		F10	14F10	276.855
		G10	14G10	169.589
		H10	14H10	179.242
		A11	14A11	192.191
		B11	14B11	141.567
		C11	14C11	159.018
		D11	14D11	135.915
		E11	14E11	83.5406
		F11	14F11	76.6656
		G11	14G11	181.193
		H11	14H11	153.201
		A12	14A12	153.749
		B12	14B12	131.827
		C12	14C12	189.078
		D12	14D12	200.62
		E12	14E12	179.46
Milk 92 bis	15	A1	15A1	80.6685
		B1	15B1	74.7181
		C1	15C1	92.7526
		D1	15D1	84.8888
		E1	15E1	81.6952
		F1	15F1	30.8353
		G1	15G1	73.1847
		H1	15H1	43.7795
		A2	15A2	90.5091
		B2	15B2	88.2923
		C2	15C2	85.1554
		D2	15D2	88.5757
		E2	15E2	87.0756
		F2	15F2	108.584
		G2	15G2	81.9086
		H2	15H2	78.9784
		A3	15A3	96.7162
		B3	15B3	83.222
		C3	15C3	96.0161
		D3	15D3	87.3989
		E3	15E3	97.6129
		F3	15F3	84.0887
		G3	15G3	92.0759
		H3	15H3	80.1251
Milk 88 bis		A4	15A4	93.616
		B4	15B4	96.5628
		C4	15C4	96.3895
		D4	15D4	91.4359
		E4	15E4	117.538
		F4	15F4	114.827
		G4	15G4	106.767
		H4	15H4	100.926
		A5	15A5	111.874
		B5	15B5	111.34
		C5	15C5	114.664
		D5	15D5	115.137
		E5	15E5	115.101
		F5	15F5	114.034
		G5	15G5	112.284
		H5	15H5	74.5348
		A6	15A6	107.807
		B6	15B6	114.441
		C6	15C6	114.714
		D6	15D6	115.534
		E6	15E6	115.851
		F6	15F6	113.787
		G6	15G6	111.83
		H6	15H6	107.987
Milk 93		A7	15A7	78.7984
		B7	15B7	98.8463
		C7	15C7	97.7329
		D7	15D7	88.6523
		E7	15E7	93.6527
		F7	15F7	91.3658
		G7	15G7	85.0121
		H7	15H7	80.6285
		A8	15A8	42.5561
		B8	15B8	92.6326
		C8	15C8	91.5025
		D8	15D8	92.3426
		E8	15E8	95.1794
		F8	15F8	87.8556
		G8	15G8	110.067
		H8	15H8	77.805
		A9	15A9	74.9681
		B9	15B9	82.0586
		C9	15C9	83.7987
		D9	15D9	90.4891
		E9	15E9	103.037
		F9	15F9	95.0061
		G9	15G9	90.2924
		H9	15H9	67.3176
Milk 97		A10	15A10	32.2887
		B10	15B10	102.513
		C10	15C10	31.5754
		D10	15D10	93.9327
		E10	15E10	29.7786
		F10	15F10	81.3785
		G10	15G10	74.4914
		H10	15H10	96.3895
		A11	15A11	102.02
		B11	15B11	91.1225
		C11	15C11	100.473
		D11	15D11	102.967
		E11	15E11	105.017
		F11	15F11	109.117
		G11	15G11	69.9645
		H11	15H11	97.0329
		A12	15A12	96.0528
		B12	15B12	94.7194
		C12	15C12	104.96
		D12	15D12	82.902
		E12	15E12	93.8593
Milk 124	16	A1	16A1	45.0741
		B1	16B1	52.939
		C1	16C1	84.2467
		D1	16D1	83.4114
		E1	16E1	102.887
		F1	16F1	85.5377
		G1	16G1	65.5048
		H1	16H1	28.5379
		A2	16A2	85.5594
		B2	16B2	80.1715
		C2	16C2	68.8496
		D2	16D2	62.0731
		E2	16E2	81.0755
		F2	16F2	57.7917
		G2	16G2	77.8536
		H2	16H2	34.5224
		A3	16A3	55.5895
		B3	16B3	93.6087
		C3	16C3	67.2079
		D3	16D3	60.7135
		E3	16E3	81.6468
		F3	16F3	58.2184
		G3	16G3	57.9255
		H3	16H3	27.2831
Milk 117		A4	16A4	62.0695
		B4	16B4	82.1422
		C4	16C4	51.0623
		D4	16D4	56.1283
		E4	16E4	58.533
		F4	16F4	69.7934
		G4	16G4	75.2826
		H4	16H4	53.0655
		A5	16A5	49.1457
		B5	16B5	65.3854
		C5	16C5	83.397
		D5	16D5	84.7096
		E5	16E5	74.9969
		F5	16F5	66.3075
		G5	16G5	76.9423
		H5	16H5	65.9025
		A6	16A6	52.7039
		B6	16B6	72.4837
		C6	16C6	86.6514
		D6	16D6	79.3
		E6	16E6	85.4039
		F6	16F6	81.1044
		G6	16G6	72.867
		H6	16H6	64.1343
Milk 101		A7	16A7	39.4583
		B7	16B7	52.2375
		C7	16C7	76.0094
		D7	16D7	83.5922
		E7	16E7	71.3266
		F7	16F7	76.5012
		G7	16G7	78.5912
		H7	16H7	54.4758
		A8	16A8	61.4078
		B8	16B8	62.3479
		C8	16C8	77.0689
		D8	16D8	63.2158
		E8	16E8	63.6533
		F8	16F8	67.056
		G8	16G8	76.2191
		H8	16H8	66.0146
		A9	16A9	42.0185
		B9	16B9	64.5935
		C9	16C9	70.5708
		D9	16D9	73.4094
		E9	16E9	69.1895
Milk 106		A10	16A10	35.5566
		B10	16B10	73.1672
		C10	16C10	50.6247
		D10	16D10	56.4719
		E10	16E10	80.063
		F10	16F10	67.3996
		G10	16G10	69.2871
		H10	16H10	52.7039
		A11	16A11	32.266
		B11	16B11	71.3158
		C11	16C11	66.369
		D11	16D11	78.9239
		E11	16E11	74.0965
		F11	16F11	83.4512
		G11	16G11	67.0994
		H11	16H11	68.3361
		A12	16A12	48.6901
		B12	16B12	56.0813
		C12	16C12	69.2474
		D12	16D12	65.5554
		E12	16E12	69.1027
		F12	16F12	65.5337
		G12	16G12	65.9025
		H12	16H12	49.9051
Milk 127	17	A1	17A1	88.9269
		B1	17B1	92.6934
		C1	17C1	98.9891
		D1	17D1	95.2536
		E1	17E1	93.6128
		F1	17F1	95.0325
		G1	17G1	89.8424
		H1	17H1	77.7049
		A2	17A2	93.2288
		B2	17B2	97.0263
		C2	17C2	99.4236
		D2	17D2	97.453
		E2	17E2	97.0263
		F2	17F2	97.228
		G2	17G2	93.3335
		H2	17H2	90.7501
		A3	17A3	96.6152
		B3	17B3	100.238
		C3	17C3	97.0341
		D3	17D3	98.3025
		E3	17E3	101.472
		F3	17F3	96.4833
		G3	17G3	98.5353
		H3	17H3	92.2978
Milk 154		A4	17A4	135.006
		B4	17B4	91.2737
		C4	17C4	34.8958
		D4	17D4	103.116
		E4	17E4	153.455
		F4	17F4	111.352
		G4	17G4	69.8614
		H4	17H4	71.6652
		A5	17A5	42.1612
		B5	17B5	98.2288
		C5	17C5	121.065
		D5	17D5	76.5877
		E5	17E5	79.5745
		F5	17F5	39.1007
		G5	17G5	65.4781
		H5	17H5	81.6886
		A6	17A6	75.8429
		B6	17B6	108.45
		C6	17C6	105.855
		D6	17D6	86.3551
		E6	17E6	68.112
		F6	17F6	78.8143
		G6	17G6	108.706
		H6	17H6	55.5982
Milk 155		A7	17A7	44.4615
		B7	17B7	78.9229
		C7	17C7	87.5227
		D7	17D7	78.407
		E7	17E7	108.729
		F7	17F7	71.8824
		G7	17G7	56.0404
		H7	17H7	61.1103
		A8	17A8	0.546944
		B8	17B8	79.7801
		C8	17C8	76.6265
		D8	17D8	67.247
		E8	17E8	80.5482
		F8	17F8	69.4154
		G8	17G8	71.7117
		H8	17H8	39.989
		A9	17A9	0.352992
		B9	17B9	0.515912
		C9	17C9	77.7398
		D9	17D9	70.7847
		E9	17E9	67.6853
		F9	17F9	83.4303
		G9	17G9	69.4347
		H9	17H9	48.5617
Milk 156		A10	17A10	0.624525
		B10	17B10	0.453847
		C10	17C10	1.79987
		D10	17D10	66.1647
		E10	17E10	73.1974
		F10	17F10	68.6589
		G10	17G10	64.8032
		H10	17H10	53.7867
		A11	17A11	0.387904
		B11	17B11	0.356871
		C11	17C11	0.585734
		D11	17D11	70.6062
		E11	17E11	69.5356
		F11	17F11	74.6094
		G11	17G11	59.2057
		H11	17H11	49.8068
		A12	17A12	0.554702
		B12	17B12	0.512033
		C12	17C12	0.566339
Milk150	18	A1	18A1	102.926
		B1	18B1	86.5083
		C1	18C1	116.03
		D1	18D1	87.8565
		E1	18E1	119.387
		F1	18F1	130.253
		G1	18G1	124.456
		H1	18H1	120.587
		A2	18A2	80.1686
		B2	18B2	95.7062
		C2	18C2	103.387
		D2	18D2	96.0331
		E2	18E2	107.671
		F2	18F2	101.668
		G2	18G2	111.968
		H2	18H2	99.6732
		A3	18A3	99.3395
		B3	18B3	92.8346
		C3	18C3	102.511
		D3	18D3	79.9158
		E3	18E3	85.9623
		F3	18F3	96.5151
		G3	18G3	120.027
		H3	18H3	70.536
Milk 145		A4	18A4	62.1335
		B4	18B4	98.4025
		C4	18C4	73.7513
		D4	18D4	79.8417
		E4	18E4	69.8585
		F4	18F4	81.4022
		G4	18G4	94.54
		H4	18H4	54.9714
		A5	18A5	69.2653
		B5	18B5	86.4477
		C5	18C5	71.0348
		D5	18D5	72.4908
		E5	18E5	73.6165
		F5	18F5	75.3422
		G5	18G5	74.5231
		H5	18H5	66.0398
		A6	18A6	52.0257
		B6	18B6	92.1032
		C6	18C6	78.6957
		D6	18D6	76.4409
		E6	18E6	93.0301
		F6	18F6	148.285
		G6	18G6	88.5508
		H6	18H6	70.2832
Milk 95		A7	18A7	71.4493
		B7	18B7	109.259
		C7	18C7	100.88
		D7	18D7	89.4945
		E7	18E7	70.5562
		F7	18F7	105.211
		G7	18G7	87.1824
		H7	18H7	69.9124
		A8	18A8	74.9883
		B8	18B8	75.332
		C8	18C8	74.722
		D8	18D8	92.6728
		E8	18E8	83.2626
		F8	18F8	114.213
		G8	18G8	87.1116
		H8	18H8	82.1268
		A9	18A9	73.1952
		B9	18B9	73.6839
		C9	18C9	72.6762
		D9	18D9	92.6627
		E9	18E9	114.513
		F9	18F9	95.4399
		G9	18G9	82.2515
		H9	18H9	97.9509
Milk 98		A10	18A10	88.4632
		B10	18B10	97.4049
		C10	18C10	74.8265
		D10	18D10	76.0297
		E10	18E10	101.527
		F10	18F10	98.4598
		G10	18G10	66.1915
		H10	18H10	85.6859
		A11	18A11	74.4793
		B11	18B11	118.359
		C11	18C11	96.7948
		D11	18D11	92.2043
		E11	18E11	89.4338
		F11	18F11	110.964
		G11	18G11	91.9044
		H11	18H11	44.8332
		A12	18A12	29.0732
		B12	18B12	64.7119
		C12	18C12	84.6748
		D12	18D12	97.8464
		E12	18E12	71.5336
Milk 90	19	A1	19A1	135.816
		B1	19B1	101.829
		C1	19C1	113.537
		D1	19D1	111.836
		E1	19E1	101.864
		F1	19F1	114.505
		G1	19G1	99.2461
		H1	19H1	104.772
		A2	19A2	113.299
		B2	19B2	114.173
		C2	19C2	113.838
		D2	19D2	94.8236
		E2	19E2	114.851
		F2	19F2	149.581
		G2	19G2	109.322
		H2	19H2	109.492
		A3	19A3	135.56
		B3	19B3	113.886
		C3	19C3	112.282
		D3	19D3	110.277
		E3	19E3	97.8872
		F3	19F3	114.637
		G3	19G3	110.909
		H3	19H3	66.594
Milk 96		A4	19A4	110.394
		B4	19B4	113.036
		C4	19C4	110.491
		D4	19D4	93.2434
		E4	19E4	114.025
		F4	19F4	93.9695
		G4	19G4	113.015
		H4	19H4	74.5158
		A5	19A5	110.266
		B5	19B5	109.582
		C5	19C5	111.096
		D5	19D5	112.299
		E5	19E5	113.212
		F5	19F5	110.304
		G5	19G5	110.532
		H5	19H5	108.513
		A6	19A6	88.9073
		B6	19B6	92.2129
		C6	19C6	111.829
		D6	19D6	109.834
		E6	19E6	112.206
		F6	19F6	111.992
		G6	19G6	107.666
		H6	19H6	76.5767
Milk 89		A7	19A7	119.236
		B7	19B7	107.569
		C7	19C7	110.674
		D7	19D7	109.9
		E7	19E7	113.306
		F7	19F7	112.949
		G7	19G7	122.413
		H7	19H7	117.358
		A8	19A8	85.1521
		B8	19B8	109.723
		C8	19C8	113.351
		D8	19D8	109.927
		E8	19E8	111.857
		F8	19F8	108.178
		G8	19G8	116.314
		H8	19H8	86.5179
		A9	19A9	76.2275
		B9	19B9	109.371
		C9	19C9	108.191
		D9	19D9	99.502
		E9	19E9	111.272
		F9	19F9	108.976
		G9	19G9	105.799
		H9	19H9	89.7406
Milk 107		A10	19A10	82.2164
		B10	19B10	98.5373
		C10	19C10	95.0864
		D10	19D10	107.227
		E10	19E10	93.0843
		F10	19F10	98.3367
		G10	19G10	95.8263
		H10	19H10	80.242
		A11	19A11	79.6887
		B11	19B11	100.505
		C11	19C11	89.91
		D11	19D11	95.3388
		E11	19E11	98.9418
		F11	19F11	96.7219
		G11	19G11	92.1611
		H11	19H11	73.5788
		A12	19A12	73.9488
		B12	19B12	95.3284
		C12	19C12	90.9439
		D12	19D12	83.105
		E12	19E12	84.9066
Milk 120	20	A1	20A1	103.121
		B1	20B1	112.526
		C1	20C1	113.051
		D1	20D1	118.382
		E1	20E1	106.241
		F1	20F1	108.125
		G1	20G1	106.203
		H1	20H1	103.64
		A2	20A2	96.3777
		B2	20B2	106.315
		C2	20C2	107.612
		D2	20D2	100.074
		E2	20E2	127.854
		F2	20F2	94.7696
		G2	20G2	111.917
		H2	20H2	102.589
		A3	20A3	75.7318
		B3	20B3	87.799
		C3	20C3	110.252
		D3	20D3	110.389
		E3	20E3	109.883
		F3	20F3	101.26
		G3	20G3	102.391
		H3	20H3	88.8529
Milk 105		A4	20A4	76.0137
		B4	20B4	84.1183
		C4	20C4	87.4306
		D4	20D4	88.8465
		E4	20E4	97.8225
		F4	20F4	84.1055
		G4	20G4	85.1722
		H4	20H4	54.9993
		A5	20A5	80.4152
		B5	20B5	88.3756
		C5	20C5	89.1444
		D5	20D5	95.9901
		E5	20E5	66.2016
		F5	20F5	88.9426
		G5	20G5	85.1754
		H5	20H5	57.4275
		A6	20A6	56.6811
		B6	20B6	87.8983
		C6	20C6	87.2993
		D6	20D6	75.5139
		E6	20E6	77.3303
		F6	20F6	85.7264
		G6	20G6	71.0836
		H6	20H6	56.806
Milk 131		A7	20A7	104.066
		B7	20B7	116.348
		C7	20C7	105.325
		D7	20D7	111.712
		E7	20E7	116.614
		F7	20F7	111.514
		G7	20G7	106.155
		H7	20H7	107.66
		A8	20A8	108.147
		A9	20A9	115.851
		B9	20B9	98.082
		C9	20C9	97.6751
		D9	20D9	98.7739
		E9	20E9	97.9218
		F9	20F9	96.035
		G9	20G9	96.4386
		H9	20H9	97.7584
Milk 99		A10	20A10	66.4675
		B10	20B10	55.7489
		C10	20C10	72.8839
		D10	20D10	76.2251
		E10	20E10	82.0425
		F10	20F10	63.0847
		G10	20G10	69.6293
		H10	20H10	53.0965
		A11	20A11	63.4083
		B11	20B11	58.6704
		C11	20C11	72.775
		D11	20D11	66.4867
		E11	20E11	81.2384
		F11	20F11	76.7953
		G11	20G11	70.3308
		H11	20H11	50.7996
		A12	20A12	58.1675
		B12	20B12	57.5332
		C12	20C12	52.6833
		D12	20D12	65.5834
		E12	20E12	64.1643
		F12	20F12	64.664
		G12	20G12	57.6261
		H12	20H12	39.0495
Milk 143	22	A1	22A1	46.323
		B1	22B1	86.7889
		C1	22C1	95.8895
		D1	22D1	134.612
		E1	22E1	90.5625
		F1	22F1	90.2024
		G1	22G1	68.6611
		H1	22H1	40.0692
		A2	22A2	79.8984
		B2	22B2	106.103
		C2	22C2	108.464
		D2	22D2	127.158
		E2	22E2	110.644
		F2	22F2	115.787
		G2	22G2	99.1063
		H2	22H2	82.0419
		A3	22A3	101.226
		B3	22B3	80.9185
		C3	22C3	61.0472
		D3	22D3	102.35
		E3	22E3	128.025
		F3	22F3	115.714
		G3	22G3	101.55
		H3	22H3	76.2815
Milk 140		A4	22A4	111.414
		B4	22B4	43.8095
		C4	22C4	82.632
		D4	22D4	148.526
		E4	22E4	102.727
		F4	22F4	121.674
		G4	22G4	145.619
		H4	22H4	144.569
		A5	22A5	122.478
		B5	22B5	141.456
		C5	22C5	150.813
		D5	22D5	119.508
		E5	22E5	59.9472
		F5	22F5	120.108
		G5	22G5	142.822
		H5	22H5	100.926
		A6	22A6	84.6388
		B6	22B6	101.336
		C6	22C6	105.103
		D6	22D6	87.5223
		E6	22E6	144.933
		F6	22F6	121.204
		G6	22G6	114.247
		H6	22H6	107.96
Milk 139		A7	22A7	107.51
		B7	22B7	102.393
		C7	22C7	107.024
		D7	22D7	109.047
		E7	22E7	108.324
		F7	22F7	106.767
		G7	22G7	104.657
		H7	22H7	103.933
		A8	22A8	106.96
		B8	22B8	106.617
		C8	22C8	105.14
		D8	22D8	104.187
		E8	22E8	106.313
		F8	22F8	107.18
		G8	22G8	104.55
		H8	22H8	99.113
		A9	22A9	104.627
		B9	22B9	104.717
		C9	22C9	106.017
		D9	22D9	108.594
		E9	22E9	102.79
		F9	22F9	107.18
		G9	22G9	104.193
		H9	22H9	90.7525
Milk 134		A10	22A10	95.9328
		B10	22B10	98.4563
		C10	22C10	97.0729
		D10	22D10	100.06
		E10	22E10	98.6596
		F10	22F10	97.2996
		G10	22G10	93.5727
		H10	22H10	90.6158
		A11	22A11	96.8729
		B11	22B11	96.4962
		C11	22C11	96.4262
		D11	22D11	100.153
		E11	22E11	93.1893
		F11	22F11	94.5627
		G11	22G11	89.1057
		H11	22H11	81.0119
		A12	22A12	63.1374
		B12	22B12	77.3249
		C12	22C12	95.7928
		D12	22D12	76.0015
		E12	22E12	94.9427
Milk 147	23	A1	23A1	25.7653
		B1	23B1	48.2485
		C1	23C1	117.065
		D1	23D1	132.917
		E1	23E1	112.529
		F1	23F1	113.481
		G1	23G1	112.503
		H1	23H1	98.916
		A2	23A2	44.9023
		B2	23B2	71.8001
		C2	23C2	50.1093
		D2	23D2	104.306
		E2	23E2	112.054
		F2	23F2	107.8
		G2	23G2	111.316
		H2	23H2	96.6382
		A3	23A3	51.3444
		B3	23B3	77.1707
		C3	23C3	45.5215
		D3	23D3	114.582
		E3	23E3	115.13
		F3	23F3	112.057
		G3	23G3	111.476
		H3	23H3	109.198
Milk 136		A4	23A4	42.1368
		B4	23B4	41.8994
		C4	23C4	53.7314
		D4	23D4	64.11
		E4	23E4	108.345
		F4	23F4	102.371
		G4	23G4	102.115
		H4	23H4	60.8472
		A5	23A5	113.995
		B5	23B5	59.7853
		C5	23C5	113.642
		D5	23D5	108.547
		E5	23E5	114.534
		F5	23F5	103.356
		G5	23G5	103.302
		H5	23H5	92.1627
		A6	23A6	46.7535
		B6	23B6	38.8292
		C6	23C6	111.694
		D6	23D6	112.468
		E6	23E6	111.22
		F6	23F6	98.6978
		G6	23G6	106.536
		H6	23H6	68.2518
Milk 146		A7	23A7	105.714
		B7	23B7	70.6066
		C7	23C7	112.346
		D7	23D7	113.247
		E7	23E7	116.196
		F7	23F7	111.55
		G7	23G7	99.4197
		H7	23H7	104.537
		A8	23A8	98.932
		B8	23B8	114.954
		C8	23C8	110.475
		D8	23D8	113.863
		E8	23E8	107.328
		F8	23F8	109.725
		G8	23G8	118.73
		H8	23H8	67.6294
		A9	23A9	58.8004
		B9	23B9	138.618
		C9	23C9	115.243
		D9	23D9	115.387
		E9	23E9	109.599
		F9	23F9	98.5374
		G9	23G9	61.6621
		H9	23H9	75.3195
Milk 135		A10	23A10	29.4772
		B10	23B10	46.7182
		C10	23C10	108.342
		D10	23D10	84.7549
		E10	23E10	77.7
		F10	23F10	82.5829
		G10	23G10	42.201
		H10	23H10	81.4953
		A11	23A11	30.738
		B11	23B11	86.4328
		C11	23C11	86.0991
		D11	23D11	98.5246
		E11	23E11	69.3522
		F11	23F11	58.1298
		G11	23G11	36.5
		H11	23H11	67.1546
		A12	23A12	68.4988
		B12	23B12	68.2325
		C12	23C12	94.9923
		D12	23D12	85.2169
		E12	23E12	81.7745
Milk 132	24	A1	24A1	64.975
		B1	24B1	93.372
		C1	24C1	91.4475
		D1	24D1	97.0772
		E1	24E1	95.9583
		F1	24F1	82.3432
		G1	24G1	92.4358
		H1	24H1	56.8896
		A2	24A2	63.7211
		B2	24B2	89.6362
		C2	24C2	83.1182
		D2	24D2	88.195
		E2	24E2	96.1498
		F2	24F2	71.7586
		G2	24G2	79.6612
		H2	24H2	55.4789
		A3	24A3	59.6196
		B3	24B3	43.1962
		C3	24C3	95.1789
		D3	24D3	89.3837
		E3	24E3	90.4852
		F3	24F3	84.4767
		G3	24G3	76.4958
		H3	24H3	63.978
Milk 128		A4	24A4	36.909
		B4	24B4	90.7073
		C4	24C4	25.0748
		D4	24D4	109.552
		E4	24E4	125.413
		F4	24F4	96.9205
		G4	24G4	86.9106
		H4	24H4	62.1449
		A5	24A5	35.3546
		B5	24B5	32.0543
		C5	24C5	116.701
		D5	24D5	116.905
		E5	24E5	117.99
		F5	24F5	127.921
		G5	24G5	97.5518
		H5	24H5	60.9519
		A6	24A6	92.8712
		B6	24B6	61.1304
		C6	24C6	55.6618
		D6	24D6	118.887
		E6	24E6	95.2616
		F6	24F6	108.215
		G6	24G6	117.737
		H6	24H6	86.0529
Milk 149		A7	24A7	134.87
		B7	24B7	78.024
		C7	24C7	92.1528
		D7	24D7	88.3518
		E7	24E7	48.26
		F7	24F7	117.127
		G7	24G7	43.9712
		H7	24H7	69.1593
		A8	24A8	82.1647
		B8	24B8	89.5361
		C8	24C8	127.002
		D8	24D8	102.115
		E8	24E8	105.032
		F8	24F8	130.159
		G8	24G8	94.787
		H8	24H8	93.1717
		A9	24A9	79.9224
		B9	24B9	87.063
		C9	24C9	88.9309
		D9	24D9	48.0031
		E9	24E9	77.5973
		F9	24F9	104.64
		G9	24G9	111.441
		H9	24H9	62.5455
Milk 127		A10	24A10	105.724
		B10	24B10	113.892
		C10	24C10	101.827
		D10	24D10	120.458
		E10	24E10	108.785
		F10	24F10	91.0426
		G10	24G10	102.633
		H10	24H10	103.778
		A11	24A11	94.4474
		B11	24B11	118.682
		C11	24C11	115.765
		D11	24D11	117.476
		E11	24E11	109.343
		F11	24F11	114.232
		G11	24G11	115.368
		H11	24H11	70.1128
		A12	24A12	78.8992
		B12	24B12	113.84
		C12	24C12	101.157
		D12	24D12	99.9335
		E12	24E12	106.839

## Sheet: Table S2
Table S2: LDIr values of the raw milk strains
Strain name	LDIr (%)
17A9	0.352992
17B11	0.356871
17A11	0.387904
17B10	0.453847
17B12	0.512033
17B9	0.515912
17A8	0.546944
17A12	0.554702
17C12	0.566339
17C11	0.585734
17A10	0.624525
17C10	1.79987
7E5	6.03439
8A6	6.31534
11D12	6.96791
13H4	7.82647
11H2	7.85117
2H4	8.2873
11G11	9.70302
13E4	9.93299
2B4	10.5065
13E5	11.5162
11H1	11.5762
13F5	11.7004
2G1	11.8288
7F6	12.4348
2G4	12.7722
7C5	13.0218
11H7	13.5305
2H1	13.8765
13G9	14.0045
7B6	14.321
7E6	14.865
13F3	15.1589
2F4	15.3417
11G1	15.3781
12H11	15.4863
13G5	15.7226
1D1	15.827
11H3	16.7733
11A1	16.7861
11A4	17.0379
2D3	17.1857
13G4	17.207
11H8	17.2171
11C11	17.264
11E2	17.3622
13F9	17.7931
11H9	18.2412
11F7	18.6081
11H6	19.5511
11D4	19.7943
7E4	20.3092
11F3	20.5752
7C7	20.6224
11D10	20.8653
11B10	21.2878
11H5	21.5694
11D1	21.6291
12H8	22.0902
7G5	22.7328
11F4	23.0116
8A5	23.6587
11E1	23.8479
5G6	23.8719
11A12	24.4666
8B4	24.5298
7G6	24.5695
11C3	24.9445
13H2	24.9706
24C4	25.0748
7A5	25.1301
8A2	25.4621
11H10	25.5163
23A1	25.7653
12F7	26.4433
11C12	26.647
11G5	26.6684
12E2	26.7799
11G2	26.8305
11C2	26.9073
11H4	27.0268
16H3	27.2831
2D2	27.3134
11E9	27.3724
12G8	27.465
11E12	27.654
8A4	27.9665
10B7	28.3945
16H1	28.5379
12H9	28.5415
18A12	29.0732
11G9	29.0877
23A10	29.4772
11B3	29.4803
5E3	29.4911
7C6	29.6015
10A5	29.6649
10D6	29.6811
15E10	29.7786
8A3	29.8482
13H7	29.8731
23A11	30.738
15F1	30.8353
11F1	30.9438
5C6	30.978
12G7	31.0234
14C4	31.0616
7F3	31.1909
15C10	31.5754
10A3	31.6206
24B5	32.0543
10A6	32.0958
16A11	32.266
15A10	32.2887
12E1	32.3309
2H3	32.5024
11A2	32.9365
10E5	33.1787
11C8	33.2011
11A3	33.7942
5D6	34.0108
12B7	34.0885
16H2	34.5224
17C4	34.8958
6G2	34.9156
13A9	35.1551
13B5	35.2539
7A6	35.2666
24A5	35.3546
16A10	35.5566
8E1	36.1567
5G1	36.2427
1A11	36.2539
12C3	36.3943
23G11	36.5
24A4	36.909
11C5	36.9176
13A4	36.9203
11E10	37.037
13A1	37.1269
9B7	37.1412
14A4	37.1964
2B3	37.3625
2F2	37.3911
5H1	37.3915
10C5	37.5006
11C1	37.66
11B2	37.835
8B3	38.1166
10F5	38.5835
11G10	38.5902
12G1	38.653
11D11	38.6713
13A7	38.6764
12H4	38.7822
23B6	38.8292
7A4	39.0455
20H12	39.0495	318
17F5	39.1007
7A7	39.2004
13A6	39.3187
11F10	39.3583
16A7	39.4583
11E3	39.5844
13H11	39.6331
17H8	39.989
22H1	40.0692
13B1	40.1205
13A2	40.1586
14C5	40.3487
2H5	40.3751
7B5	40.3776
6B4	40.4126
2C3	40.4787
11E8	40.5445
13B10	40.5786
7A3	40.6942
12A7	40.7591
13A10	40.9963
8E2	41.2743
2A3	41.3078
13B6	41.4702
7D4	41.5186
10H4	41.58
7B4	41.7461
9G4	41.747
13H1	41.8093
5A6	41.8259
23B4	41.8994
16A9	42.0185
8B1	42.0263
7C4	42.0759
23A4	42.1368
13C7	42.1372
11A10	42.1531
17A5	42.1612
23G10	42.201
13B4	42.218
14F4	42.2296
12D7	42.2466
9H7	42.34
11G4	42.4603
13B7	42.4763
2D1	42.4979
15A8	42.5561
13A11	42.5706
9C6	42.6066
2G2	42.7337
11C4	42.8102
6H3	43.1494
24B3	43.1962
13F4	43.2398
2F3	43.402
10G5	43.4678
11B11	43.5996
13G2	43.6575
13C11	43.662
15H1	43.7795
11H11	43.8087
22B4	43.8095
24G7	43.9712
7B3	44.1236
5A2	44.153
12H7	44.2078
12F9	44.2157
11G3	44.2951
13D3	44.4054
17A7	44.4615
13C5	44.4727
2E1	44.6706
9B8	44.7621
13E3	44.8231
18H11	44.8332
13D5	44.8882
23A2	44.9023
9B6	44.9095
2A2	44.9708
16A1	45.0741
11B4	45.093
13D2	45.1802
7D3	45.192
13C4	45.3037
11A11	45.3704
12G4	45.5036
13A8	45.517
23C3	45.5215
7G4	45.5349
9B3	45.6155
13E1	45.6316
11G6	45.6477
13F1	45.782
6G5	45.8396
12H6	45.8481
7A1	45.9075
14D4	46.096
14E4	46.096
13C1	46.1571
2F1	46.1787
13D1	46.1997
9A3	46.2398
6B2	46.263
10E2	46.2737
22A1	46.323
2A5	46.4003
5A8	46.4046
13A5	46.4468
13D8	46.5029
2A1	46.6183
23B10	46.7182
23A6	46.7535
11B6	46.7955
11F6	46.8595
13A12	46.8622
2E2	46.8684
2B2	46.8756
13D6	46.988
2C6	47.0078
12H5	47.2613
7E3	47.3617
11C7	47.4569
11D3	47.5337
10B5	47.6701
9D5	47.7144
13B2	47.7471
9D4	47.7489
13D4	47.7852
24D9	48.0031
7A8	48.0674
8F2	48.1477
23B1	48.2485
24E7	48.26
13D9	48.2636
10B6	48.3457
2H2	48.3908
1A6	48.401
2A4	48.4873
17H9	48.5617
13C3	48.5735
13B8	48.5802
16A12	48.6901
13E11	48.8879
2E3	48.9304
12D2	48.9759
13E8	48.9777
13F2	49.1417
16A5	49.1457
2G3	49.202
12A8	49.2146
14D5	49.4747
11B5	49.6629
2F6	49.6702
17H11	49.8068
13H10	49.8671
4F5	49.8887
16H12	49.9051
9B5	49.9295
11E5	49.9488
6G3	50.0065
13C10	50.0243
13E2	50.0871
23C2	50.1093
9C3	50.1177
12E6	50.1502
2D6	50.1884
13E10	50.2062
2C1	50.3527
13G11	50.5722
16C10	50.6247
13G10	50.7047
20H11	50.7996
16C4	51.0623
2B1	51.0782
11E7	51.2118
1G6	51.282
13B9	51.2864
13G1	51.3088
23A3	51.3444
11B7	51.5702
13B11	51.5985
2C2	51.9252
13H8	51.9444
11F9	51.9543
18A6	52.0257
7F5	52.0309
13F11	52.0769
13H9	52.0836
9D3	52.0849
16B7	52.2375
7C3	52.3871
11A7	52.398
9E4	52.4049
13H3	52.5215
20C12	52.6833
16A6	52.7039
16H10	52.7039
13C8	52.8315
11A9	52.8588
16B1	52.939
16H4	53.0655
9C8	53.0763
9A6	53.0952
20H10	53.0965
10H5	53.2527
6A6	53.2534
4C4	53.2696
13F7	53.458
13D7	53.5254
3F6	53.7213
23C4	53.7314
17H10	53.7867
8B5	53.8199
6H1	54.0635
12H10	54.1353
1A5	54.178
11D8	54.284
13C2	54.3114
16H7	54.4758
5C3	54.6004
11G7	54.6126
11A6	54.6382
11B1	54.7192
5A3	54.8499
11F8	54.8771
18H4	54.9714
20H4	54.9993
11F5	55.0094
13C12	55.1378
11G8	55.1971
12D11	55.2314
5D1	55.247
13F10	55.2636
9D7	55.3259
24H2	55.4789
11E11	55.5044
4E5	55.579
16A3	55.5895
17H6	55.5982
9B4	55.6083
24C6	55.6618
20B10	55.7489
2H6	55.7525
13G7	55.7779
9E3	55.8593
13B12	55.9284
9C7	55.9502
1E3	55.9968
5C7	56.0249
17G7	56.0404
16B12	56.0813
16D4	56.1283
10F3	56.2783
13D10	56.3865
16D10	56.4719
9G5	56.5777
13C9	56.5953
20A6	56.6811
20H6	56.806
13G8	56.8424
24H1	56.8896
6B3	56.957
1H5	56.9591
10D3	57.3257
10F4	57.3742
20H5	57.4275
20B12	57.5332
20G12	57.6261
16F2	57.7917
6G6	57.867
16G3	57.9255
9A4	57.9394
6F4	57.997
1B5	58.0031
13E7	58.0753
23F11	58.1298
5H3	58.1617
20A12	58.1675
16F3	58.2184
11E4	58.2907
1E4	58.33
11D2	58.4272
1H4	58.4298
16E4	58.533
11C9	58.568
11D9	58.5936
20B11	58.6704
13A3	58.6951
14A3	58.7401
1H1	58.7506
6A8	58.7571
7D6	58.7908
23A9	58.8004
10G7	58.8935
9G3	59.025
5B3	59.0315
11F2	59.1056
17G11	59.2057
6H2	59.2338
5G4	59.363
9A8	59.596
24A3	59.6196
6E3	59.6838
10E7	59.6951
3H3	59.7815
23B5	59.7853
10A7	59.8794
22E5	59.9472
6G1	60.0772
1F5	60.0852
11C10	60.1084
10C6	60.2996
14E2	60.4599
1B6	60.4877
10D2	60.4936
11D5	60.6076
10D7	60.6875
16D3	60.7135
23H4	60.8472
24H5	60.9519
10C3	61.0237
22C3	61.0472
17H7	61.1103
24B6	61.1304
16A8	61.4078
13C6	61.4305
5H6	61.4407
12B3	61.4948
1G4	61.5438
23G9	61.6621
2C4	61.9492
16A4	62.0695
16D2	62.0731
18A4	62.1335
24H4	62.1449
5B4	62.2481
4H3	62.2705
1A10	62.3003
16B8	62.3479
2E5	62.5103
24H9	62.5455
6D4	62.624
1H9	62.8027
6F6	62.914
13D11	62.989
20F10	63.0847
22A12	63.1374
1B9	63.2082
16D8	63.2158
20A11	63.4083
16E8	63.6533
24A2	63.7211
1B4	63.9527
4H5	63.9529
24H3	63.978
23D4	64.11
16H6	64.1343
20E12	64.1643
12A12	64.282
1D9	64.3188
9G8	64.4873
16B9	64.5935
20F12	64.664
18B12	64.7119
5H2	64.7262
1A4	64.7818
17G10	64.8032
3A1	64.836
1B7	64.9604
10G6	64.9609
24A1	64.975
13B3	65.2011
1G11	65.2993
16B5	65.3854
11D7	65.4549
17G5	65.4781
16G1	65.5048
16F12	65.5337
16D12	65.5554
4H4	65.5682
20D12	65.5834
10E3	65.5913
6F5	65.7875
16H5	65.9025
16G12	65.9025
16H8	66.0146
18H5	66.0398
10H3	66.0471
17D10	66.1647
18G10	66.1915
20E5	66.2016
10C7	66.3024
16F5	66.3075
1C11	66.3343
16C11	66.369
12C5	66.4312
20A10	66.4675
20D11	66.4867
11B12	66.5088
19H3	66.594
4H6	66.7069
1H6	66.8487
12E5	66.9283
10H7	66.9457
16F8	67.056
16G11	67.0994
23H11	67.1546
16C3	67.2079
17D8	67.247
15H9	67.3176
16F10	67.3996
9G7	67.402
1F2	67.4751
1G2	67.5599
23H8	67.6294
17E9	67.6853
5F1	67.7689
17E6	68.112
13G3	68.1385
23B12	68.2325
23H6	68.2518
16H11	68.3361
23A12	68.4988
1B3	68.5767
6H5	68.5877
17F10	68.6589
22G1	68.6611
16C2	68.8496
5E6	68.9702
11F11	68.9964
16E12	69.1027
24H7	69.1593
1H7	69.1638
1E5	69.1789
16E9	69.1895
10G3	69.2473
16C12	69.2474
18A5	69.2653
16G10	69.2871
23E11	69.3522
5B1	69.3903
1A8	69.4059
17F8	69.4154
17G9	69.4347
9E7	69.4507
6A1	69.4611
17E11	69.5356
1C6	69.6056
20G10	69.6293
2C5	69.6933
16F4	69.7934
18E4	69.8585
17G4	69.8614
18H7	69.9124
15G11	69.9645
1G5	70.005
1H10	70.0504
24H11	70.1128
6A3	70.1978
1C8	70.2169
18H6	70.2832
20G11	70.3308
1E6	70.4681
12C6	70.4985
18H3	70.536
18E7	70.5562
16C9	70.5708
17D11	70.6062
23B7	70.6066
13H5	70.6134
9A5	70.6524
6C3	70.7479
17D9	70.7847
2F5	70.912
1H3	70.9976
18C5	71.0348
2B5	71.0656
1G10	71.0793
1C10	71.0824
20G6	71.0836
5E4	71.1233
1F1	71.27
16B11	71.3158
16E7	71.3266
18A7	71.4493
18E12	71.5336
17H4	71.6652
5F6	71.678
14C3	71.7064
17G8	71.7117
1G3	71.727
24F2	71.7586
23B2	71.8001
17F7	71.8824
2B6	71.8876
4A7	71.9462
6A7	72.0246
7H6	72.1192
1B11	72.1264
7D8	72.2379
3E4	72.342
1C4	72.3534
1D10	72.4442
16B6	72.4837
18D5	72.4908
1B10	72.6742
18C9	72.6762
5B8	72.7021
2D5	72.7131
1F4	72.7619
20C11	72.775
1H2	72.8406
10E6	72.8612
16G6	72.867
20C10	72.8839
6G7	72.9047
1D7	72.9828
1E1	73.001
11D6	73.1097
16B10	73.1672
15G1	73.1847
18A9	73.1952
17E10	73.1974
10F7	73.2588
1C9	73.3127
16D9	73.4094
19H11	73.5788
18E5	73.6165
1D6	73.6456
18B9	73.6839
18C4	73.7513
4H8	73.8238
2D4	73.896
1D11	73.8967
19A12	73.9488
4A4	73.9518
1F6	73.9815
10C4	74.0702
16E11	74.0965
4D4	74.1821
4A8	74.2908
2A6	74.2962
1D8	74.4687
18A11	74.4793
15G10	74.4914
19H4	74.5158
18G5	74.5231
15H5	74.5348
17F11	74.6094
5C1	74.6518
15B1	74.7181
18C8	74.722
3A6	74.7306
2E4	74.7465
12D10	74.7654
18C10	74.8265
1E10	74.9529
15A9	74.9681
18A8	74.9883
12C4	74.9885
16E5	74.9969
9E6	75.0699
13E12	75.1094
1F3	75.1647
1E2	75.2494
16G4	75.2826
9C4	75.3115
23H9	75.3195
1B2	75.3281
18B8	75.332
18F5	75.3422
1C7	75.3796
1C5	75.4068
20D6	75.5139
12A6	75.5522
10D4	75.6994
20A3	75.7318
17A6	75.8429
10H6	75.8513
7H5	75.9838
22D12	76.0015
16C7	76.0094
20A4	76.0137
18D10	76.0297
1A3	76.0786
1G7	76.1694
16G8	76.2191
20D10	76.2251
1B1	76.2269
19A9	76.2275
10H1	76.2328
12D4	76.2569
22H3	76.2815
12D12	76.3234
1G1	76.3873
4F7	76.4307
18D6	76.4409
24G3	76.4958
16F7	76.5012
19H6	76.5767
17D5	76.5877
8A1	76.611
17C8	76.6265
13F8	76.6365
14F11	76.6656
2E6	76.7656
9C5	76.7735
20F11	76.7953
1D5	76.8049
4B2	76.9361
16G5	76.9423
16C8	77.0689
1E11	77.1015
23B3	77.1707
6H4	77.2216
5A7	77.3038
22B12	77.3249
20E6	77.3303
12B12	77.3804
5B7	77.4975
24E9	77.5973
5A1	77.5992
9F3	77.6175
23E10	77.7
17H1	77.7049
17C9	77.7398
15H8	77.805
12C12	77.8149
16G2	77.8536
6G8	77.9617
24B7	78.024
7B2	78.114
6F1	78.115
17D7	78.407
4A1	78.5098
16G7	78.5912
3H6	78.6093
1A2	78.6388
18C6	78.6957
15A7	78.7984
17F6	78.8143
12E4	78.8327
24A12	78.8992
17B7	78.9229
16D11	78.9239
15H2	78.9784
9F5	78.9823
6A5	79.2351
4G7	79.2359
10D5	79.2713
16D6	79.3
1E7	79.3439
4A3	79.3734
3E3	79.4449
1G8	79.4559
4E4	79.4821
17E5	79.5745
24G2	79.6612
19A11	79.6887
17B8	79.7801
3C4	79.8147
18D4	79.8417
22A2	79.8984
18D3	79.9158
24A9	79.9224
16E10	80.063
10A2	80.0924
15H3	80.1251
10C1	80.1474
18A2	80.1686
16B2	80.1715
6C8	80.1985
19H10	80.242
12B5	80.3163
20A5	80.4152
17E8	80.5482
12E12	80.5708
15H7	80.6285
15A1	80.6685
11B9	80.786
22B3	80.9185
22H11	81.0119
16E2	81.0755
16F6	81.1044
9A7	81.1628
20E11	81.2384
12C2	81.2441
15F10	81.3785
3H1	81.3935
18F4	81.4022
5B6	81.4592
23H10	81.4953
10B3	81.5406
16E3	81.6468
17H5	81.6886
15E1	81.6952
23E12	81.7745
1F7	81.8677
15G2	81.9086
22H2	82.0419
20E10	82.0425
1E8	82.0463
4F1	82.057
15B9	82.0586
4C1	82.1114
18H8	82.1268
16B4	82.1422
24A8	82.1647
12F11	82.1758
19A10	82.2164
4H7	82.2457
18G9	82.2515
24F1	82.3432
23F10	82.5829
4G8	82.6136
1D3	82.6152
22C4	82.632
2G6	82.7229
12D1	82.7277
7G2	82.7305
12F4	82.7786
15D12	82.902
9F6	83.0234
7B8	83.08
19D12	83.105
5H7	83.1101
24C2	83.1182
15B3	83.222
18E8	83.2626
16C5	83.397
16D1	83.4114
17F9	83.4303
16F11	83.4512
14E11	83.5406
16D7	83.5922
8F1	83.6136
1A9	83.744
15C9	83.7987
4B8	83.8003
4G3	84.053
15F3	84.0887
20F4	84.1055
20B4	84.1183
10D1	84.1298
5F4	84.1966
16C1	84.2467
5F8	84.2983
4H1	84.3856
12A5	84.3954
24F3	84.4767
4B1	84.4816
4G4	84.5232
22A6	84.6388
18C12	84.6748
16D5	84.7096
23D10	84.7549
7H3	84.7551
15D1	84.8888
19E12	84.9066
3H2	84.9099
1G9	84.9272
7H7	84.9794
15G7	85.0121
12G11	85.0295
10H2	85.0349
6H8	85.0421
19A8	85.1521
15C2	85.1554
4E8	85.1661
20G4	85.1722
20G5	85.1754
3G1	85.2057
23D12	85.2169
4D6	85.3772
16E6	85.4039
4E7	85.406
5A4	85.4274
16F1	85.5377
16A2	85.5594
18H10	85.6859
20F6	85.7264
4F3	85.745
7H8	85.9159
4G1	85.9337
18E3	85.9623
10E1	86.0273
24H6	86.0529
23C11	86.0991
4D8	86.1352
3D1	86.2188
12F6	86.2352
17D6	86.3551
5H8	86.3596
6C6	86.4022
23B11	86.4328
18B5	86.4477
12C10	86.4584
4G6	86.4807
18B1	86.5083
19H8	86.5179
5G7	86.6057
16C6	86.6514
7F7	86.704
12B10	86.7089
11A5	86.7213
7E1	86.7567
22B1	86.7889
24G4	86.9106
24B9	87.063
15E2	87.0756
6B7	87.0856
18G8	87.1116
4D7	87.1236
18G7	87.1824
5H4	87.2031
20C6	87.2993
15D3	87.3989
20C4	87.4306
6C2	87.5223
22D6	87.5223
17C7	87.5227
6E1	87.6589
20B3	87.799
15F8	87.8556
18D1	87.8565
20B6	87.8983
24D2	88.195
6D7	88.2356
15B2	88.2923
24D7	88.3518
1D4	88.3529
20B5	88.3756
18A10	88.4632
18G6	88.5508
15D2	88.5757
11B8	88.6414
15D7	88.6523
4G5	88.8157
20D4	88.8465
20H3	88.8529
19A6	88.9073
17A1	88.9269
24C9	88.9309
20F5	88.9426
12C11	89.0303
4C8	89.046
22G11	89.1057
20C5	89.1444
4B3	89.3243
24D3	89.3837
18E11	89.4338
4C3	89.465
5G2	89.4679
18D7	89.4945
9E8	89.5147
24B8	89.5361
24B2	89.6362
19H9	89.7406
4B5	89.7753
17G1	89.8424
19C11	89.91
11A8	90.1178
5D2	90.1604
1A7	90.2019
22F1	90.2024
15G9	90.2924
8C1	90.3067
10F1	90.3363
24E3	90.4852
15D9	90.4891
15A2	90.5091
7H4	90.5521
22E1	90.5625
22H10	90.6158
4F8	90.6229
1C1	90.6861
8D1	90.7048
24B4	90.7073
8G1	90.7184
17H2	90.7501
22H9	90.7525
14B1	90.8945
19C12	90.9439
24F10	91.0426
3E2	91.1106
15B11	91.1225
17B4	91.2737
5H5	91.2994
15F7	91.3658
7G8	91.4128
15D4	91.4359
9A1	91.4443
24C1	91.4475
15C8	91.5025
6B8	91.5425
3A3	91.7318
3C3	91.7503
4B4	91.7616
4C7	91.7648
18G11	91.9044
14D3	91.9917
15G3	92.0759
18B6	92.1032
24C7	92.1528
19G11	92.1611
23H5	92.1627
18D11	92.2043
19B6	92.2129
17H3	92.2978
4F6	92.3086
15D8	92.3426
4A6	92.3437
5E7	92.3924
24G1	92.4358
6C1	92.4826
4B7	92.5804
15B8	92.6326
5G8	92.6353
18D9	92.6627
18D8	92.6728
17B1	92.6934
15C1	92.7526
12E11	92.7962
12B6	92.8236
18B3	92.8346
12D5	92.8353
1H8	92.8498
24A6	92.8712
1C2	92.9134
7G7	92.9263
18E6	93.0301
14F1	93.0628
19E10	93.0843
24H8	93.1717
22E11	93.1893
17A2	93.2288
19D4	93.2434
5G3	93.295
17G2	93.3335
24B1	93.372
6H6	93.406
22G10	93.5727
4C6	93.5944
4E3	93.5976
16B3	93.6087
17E1	93.6128
15A4	93.616
15E7	93.6527
7C1	93.6649
15E12	93.8593
15D10	93.9327
19F4	93.9695
12B4	94.2994
3A2	94.3016
24A11	94.4474
10A4	94.4578
18G4	94.54
22F11	94.5627
4E6	94.6179
6C7	94.6927
15B12	94.7194
20F2	94.7696
24G8	94.787
19D2	94.8236
14F2	94.9176
22E12	94.9427
23C12	94.9923
15F9	95.0061
17F1	95.0325
9D8	95.0367
5E8	95.051
13H12	95.0854
19C10	95.0864
24C3	95.1789
15E8	95.1794
17D1	95.2536
24E6	95.2616
11C6	95.3149
19B12	95.3284
19D11	95.3388
18F9	95.4399
18B2	95.7062
6F8	95.7095
22C12	95.7928
3A5	95.8213
19G10	95.8263
22C1	95.8895
11E6	95.9165
10B4	95.9189
22A10	95.9328
24E1	95.9583
20D5	95.9901
15C3	96.0161
18D2	96.0331
20F9	96.035
15A12	96.0528
6H7	96.0928
9D6	96.1222
24E2	96.1498
3C6	96.1984
20A2	96.3777
10G4	96.3844
15C4	96.3895
15H10	96.3895
22C11	96.4262
20G9	96.4386
12D6	96.4759
17F3	96.4833
22B11	96.4962
18F3	96.5151
15B4	96.5628
17A3	96.6152
23H2	96.6382
15A3	96.7162
19F11	96.7219
7E8	96.7745
18C11	96.7948
1B8	96.799
22A11	96.8729
24F4	96.9205
5C8	96.9219
13E9	96.9449
5D8	97.0236
17B2	97.0263
17E2	97.0263
15H11	97.0329
17C3	97.0341
22C10	97.0729
24D1	97.0772
3F5	97.1043
17F2	97.228
12F5	97.2941
22F10	97.2996
18B10	97.4049
17D2	97.453
4F4	97.4615
24G5	97.5518
5C5	97.5816
15E3	97.6129
20C9	97.6751
6D5	97.7296
15C7	97.7329
20H9	97.7584
20E4	97.8225
18D12	97.8464
5A5	97.8541
19E3	97.8872
20E9	97.9218
18H9	97.9509
20B9	98.082
6D8	98.1663
17B5	98.2288
1C3	98.2788
17D3	98.3025
19F10	98.3367
7C8	98.4001
18B4	98.4025
22B10	98.4563
18F10	98.4598
12E10	98.4724
14A2	98.4923
23D11	98.5246
17G3	98.5353
19B10	98.5373
23F9	98.5374
22E10	98.6596
6G4	98.6763
23F6	98.6978
20D9	98.7739
15B7	98.8463
12A10	98.8716
23H1	98.916
23A8	98.932
19E11	98.9418
2G5	98.9616
17C1	98.9891
7D5	99.0728
22G2	99.1063
22H8	99.113
6C5	99.153
19G1	99.2461
12B11	99.267
4D3	99.2847
7D1	99.2904
18A3	99.3395
13F12	99.3591
3E6	99.3635
23G7	99.4197
17C2	99.4236
6E5	99.463
19D9	99.502
18H2	99.6732
9E1	99.9311
24D12	99.9335
CONTROL	100
22D10	100.06
20D2	100.074
6D6	100.096
5E5	100.122
22D11	100.153
17B3	100.238
3D4	100.414
15C11	100.473
19B11	100.505
5E2	100.641
3B5	100.717
18C7	100.88
15H4	100.926
22H5	100.926
24C12	101.157
12F10	101.181
22A3	101.226
3D3	101.234
20F3	101.26
22B6	101.336
17E3	101.472
1D2	101.493
18E10	101.527
22G3	101.55
12G5	101.6
5F2	101.622
1E9	101.665
18F2	101.668
5F7	101.714
24C10	101.827
19B1	101.829
19E1	101.864
7D7	101.975
15A11	102.02
7E7	102.067
13D12	102.097
23G4	102.115
24D8	102.115
7F8	102.245
22D3	102.35
23F4	102.371
20G3	102.391
22B7	102.393
18C3	102.511
15B10	102.513
20H2	102.589
24G10	102.633
6E8	102.697
5F5	102.709
22E4	102.727
22E9	102.79
5G5	102.886
16E1	102.887
18A1	102.926
6B1	102.957
15D11	102.967
15E9	103.037
12A9	103.099
17D4	103.116
20A1	103.121
6E6	103.243
23G5	103.302
23F5	103.356
18C2	103.387
6E7	103.503
3H4	103.616
20H1	103.64
24H10	103.778
22H7	103.933
12F8	103.965
20A7	104.066
22D8	104.187
8B2	104.19
22G9	104.193
3F1	104.207
23D2	104.306
14C2	104.348
14A9	104.348
12A11	104.38
6A4	104.41
5D7	104.507
23H7	104.537
22G8	104.55
22A9	104.627
24F9	104.64
22G7	104.657
22B9	104.717
8C3	104.761
19H1	104.772
3H5	104.873
15C12	104.96
15E11	105.017
24E8	105.032
22C6	105.103
6F7	105.113
22C8	105.14
9D1	105.168
18F7	105.211
20C7	105.325
3A4	105.339
6F3	105.367
8D2	105.711
23A7	105.714
24A10	105.724
19G9	105.799
17C6	105.855
22C9	106.017
22B2	106.103
20G7	106.155
20G1	106.203
20E1	106.241
22E8	106.313
20B2	106.315
14A7	106.46
23G6	106.536
6D3	106.617
22B8	106.617
3F2	106.644
5B2	106.696
1H11	106.764
15G4	106.767
22F7	106.767
3B4	106.807
24E12	106.839
3C5	106.847
9F8	106.877
22A8	106.96
22C7	107.024
22F8	107.18
22F9	107.18
19D10	107.227
14B2	107.231
23E8	107.328
12G6	107.343
3G3	107.365
14D2	107.475
22A7	107.51
19B7	107.569
20C2	107.612
20H7	107.66
19G6	107.666
18E2	107.671
23F2	107.8
15A6	107.807
22H6	107.96
15H6	107.987
3D6	108.008
20F1	108.125
20A8	108.147
19F8	108.178
10F6	108.186
19C9	108.191
24F6	108.215
5E1	108.226
3G4	108.304
22E7	108.324
23C10	108.342
23E4	108.345
13G12	108.351
17B6	108.45
12G9	108.459
22C2	108.464
19H5	108.513
14E1	108.528
23D5	108.547
15F2	108.584
22D9	108.594
17G6	108.706
17E7	108.729
24E10	108.785
12D3	108.858
19F9	108.976
12E9	109.011
22D7	109.047
8E3	109.096
15F11	109.117
8D3	109.151
23H3	109.198
18B7	109.259
19G2	109.322
24E11	109.343
5D5	109.358
19B9	109.371
19H2	109.492
24D4	109.552
19B5	109.582
23E9	109.599
19B8	109.723
23F8	109.725
19D6	109.834
20E3	109.883
19D7	109.9
19D8	109.927
3D5	109.975
3B1	110.009
3G5	110.027
15G8	110.067
3F3	110.075
20C3	110.252
19A5	110.266
19D3	110.277
19F5	110.304
20D3	110.389
19A4	110.394
10A1	110.462
23C8	110.475
19C4	110.491
19G5	110.532
3G6	110.56
22E2	110.644
19C7	110.674
3G2	110.689
3E1	110.715
1A1	110.786
19G3	110.909
18F11	110.964
19C5	111.096
3B6	111.162
23E6	111.22
19E9	111.272
23G2	111.316
15B5	111.34
17F4	111.352
6B6	111.354
3E5	111.355
22A4	111.414
3B2	111.425
24G9	111.441
4C5	111.452
3C1	111.462
3B3	111.473
23G3	111.476
3D2	111.499
20F7	111.514
5C4	111.521
23F7	111.55
23C6	111.694
20D7	111.712
5C2	111.784
19C6	111.829
15G6	111.83
19D1	111.836
19E8	111.857
15A5	111.874
20G2	111.917
18G2	111.968
19F6	111.992
23E2	112.054
23F3	112.057
3C2	112.135
14C1	112.138
19E6	112.206
19C3	112.282
15G5	112.284
19D5	112.299
3F4	112.316
23C7	112.346
7D2	112.388
23D6	112.468
23G1	112.503
20B1	112.526
23E1	112.529
8G3	112.761
8D4	112.883
7C2	112.896
19F7	112.949
19G4	113.015
19B4	113.036
20C1	113.051
14G3	113.1
10B1	113.187
19E5	113.212
23D7	113.247
19A2	113.299
19E7	113.306
19C8	113.351
23F1	113.481
19C1	113.537
12A2	113.595
9F7	113.601
23C5	113.642
10G2	113.714
7B7	113.73
15F6	113.787
19C2	113.838
24B12	113.84
23D8	113.863
19B3	113.886
24B10	113.892
9H6	113.896
7A2	113.951
23A5	113.995
19E4	114.025
15F5	114.034
8H6	114.05
12D9	114.092
19B2	114.173
18F8	114.213
24F11	114.232
22G6	114.247
8H2	114.357
15B6	114.441
8H1	114.455
12A4	114.499
19F1	114.505
18E9	114.513
23E5	114.534
23D3	114.582
14G2	114.602
10G1	114.635
19F3	114.637
15C5	114.664
15C6	114.714
14F3	114.82
15F4	114.827
19E2	114.851
23B8	114.954
15E5	115.101
23E3	115.13
10F2	115.136
15D5	115.137
23C9	115.243
24G11	115.368
23D9	115.387
15D6	115.534
14G7	115.638
22F3	115.714
24C11	115.765
22F2	115.787
15E6	115.851
20A9	115.851
14F9	115.982
18C1	116.03
12C7	116.194
23E7	116.196
12B9	116.233
19G8	116.314
20B7	116.348
8G4	116.579
20E7	116.614
24C5	116.701
9E5	116.848
24D5	116.905
23C1	117.065
12E7	117.118
24F7	117.127
1F11	117.347
19H7	117.358
12C8	117.458
24D11	117.476
14A8	117.511
15E4	117.538
8G2	117.545
9B1	117.589
10C2	117.606
24G6	117.737
24E5	117.99
18B11	118.359
20D1	118.382
8H3	118.46
24B11	118.682
23G8	118.73
24D6	118.887
19A7	119.236
18E1	119.387
22D5	119.508
8C4	119.706
9G6	119.989
18G3	120.027
22F5	120.108
12H2	120.312
24D10	120.458
6C4	120.511
18H1	120.587
8H5	120.726
17C5	121.065
22F6	121.204
12E3	121.436
5D4	121.46
1F9	121.481
12B8	121.514
14F8	121.643
22F4	121.674
10B2	121.834
12C9	121.988
9C2	122.034
14A5	122.143
6B5	122.258
19G7	122.413
22A5	122.478
8E4	123.939
14D8	124.111
18G1	124.456
7E2	124.721
24E4	125.413
8H4	126.392
12D8	126.399
14E8	126.672
12E8	126.791
12F2	126.94
24C8	127.002
22D2	127.158
4C2	127.311
20E2	127.854
24F5	127.921
22E3	128.025
9B2	128.394
12G10	128.666
9D2	128.786
6A2	128.792
1F10	128.825
1F8	128.868
7B1	129.367
6D1	129.892
12F3	130.024
24F8	130.159
18F1	130.253
12A1	130.772
9C1	130.838
14B12	131.827
9H1	132.03
4A2	132.198
14E7	132.266
7H1	132.341
23D1	132.917
12G2	132.96
14B3	133.29
8G6	133.442
4B6	133.721
7F1	133.746
7G1	133.832
22D1	134.612
24A7	134.87
8G5	134.888
17A4	135.006
14D10	135.083
14C9	135.284
10E4	135.517
19A3	135.56
14C7	135.575
19A1	135.816
14D11	135.915
14B8	136.15
9A2	136.2
5D3	137.734
14E3	137.805
14B7	138.031
14C8	138.319
12H1	138.398
14H5	138.584
23B9	138.618
14D9	138.697
14F6	139.037
8D5	139.104
9E2	139.372
14F7	139.882
8F5	140.428
14E9	140.53
8C5	140.758
8E6	140.833
12H3	140.903
14D7	141.136
9G1	141.138
22B5	141.456
14B11	141.567
8C6	141.69
14G1	141.749
9G2	142.221
12C1	142.782
22G5	142.822
8F6	143.164
8E5	143.262
4D5	143.409
8D6	143.494
14E6	144.066
22H4	144.569
4G2	144.692
22E6	144.933
5F3	145.522
22G4	145.619
14G5	147.314
12B2	147.534
18F6	148.285
22D4	148.526
12F1	148.74
9F2	148.825
4H2	148.882
14B6	149.395
19F2	149.581
7G3	149.584
14B9	149.839
22C5	150.813
5B5	150.905
9F1	150.946
6E2	151.713
4F2	151.799
8B6	152.797
14H11	153.201
4E1	153.232
8C2	153.314
17E4	153.455
14A12	153.749
9H5	154.2
14C6	154.293
4E2	157.957
6E4	158.413
14C11	159.018
9H2	161.127
7F4	161.537
4D2	165.157
14C10	166.149
14A6	166.685
14G10	169.589
14H4	170.181
12B1	170.196
14B5	173.36
12A3	174.252
14E5	175.123
14H6	176.765
4D1	177.935
14H10	179.242
14E12	179.46
7H2	180.184
14G11	181.193
9H8	183.262
14G9	187.353
14C12	189.078
14G8	190.371
14F5	191.359
14A11	192.191
14A10	194.059
7F2	194.133
6F2	194.826
14D6	196.924
4A5	198.774
12G3	199.223
9H3	200.565
14D12	200.62
14G4	202.849
14H9	205.179
6D2	205.3
14D1	206.886
14G6	210.386
14E10	212.981
14H3	214.636
14B4	219.36
14H8	220.257
14H2	259.325
14B10	271.356
14F10	276.855
9H4	293.506
14H7	312.453
9F4	338.221
14H1	353.838
14A1	377.755
8F4	399.204
8F3	417.602

## Sheet: Table S3
Table S3: Milk acidification ability of 318 selected strains
Strain Name	LDIr (%)	Milk Acidification A=Acidifying NA=Non Acidifying
17A9	0.352992	A
17B11	0.356871	A
17A11	0.387904	A
17B10	0.453847	A
17B12	0.512033	A
17B9	0.515912	A
17A8	0.546944	A
17A12	0.554702	A
17C12	0.566339	A
17C11	0.585734	A
17A10	0.624525	A
17C10	1.79987	A
7E5	6.03439	A
8A6	6.31534	A
11D12	6.96791	A
13H4	7.82647	A
11H2	7.85117	A
2H4	8.2873	A
11G11	9.70302	A
13E4	9.93299	A
2B4	10.5065	A
13E5	11.5162	A
11H1	11.5762	A
13F5	11.7004	A
2G1	11.8288	A
7F6	12.4348	NA
2G4	12.7722	A
7C5	13.0218	A
11H7	13.5305	A
2H1	13.8765	NA
13G9	14.0045	NA
7B6	14.321	A
7E6	14.865	NA
13F3	15.1589	A
2F4	15.3417	NA
11G1	15.3781	A
12H11	15.4863	NA
13G5	15.7226	A
1D1	15.827	A
11H3	16.7733	A
11A1	16.7861	A
11A4	17.0379	A
2D3	17.1857	A
13G4	17.207	A
11H8	17.2171	A
11C11	17.264	A
11E2	17.3622	A
13F9	17.7931	NA
11H9	18.2412	A
11F7	18.6081	A
11H6	19.5511	A
11D4	19.7943	A
7E4	20.3092	A
11F3	20.5752	A
7C7	20.6224	A
11D10	20.8653	A
11B10	21.2878	A
11H5	21.5694	A
11D1	21.6291	A
12H8	22.0902	NA
7G5	22.7328	A
11F4	23.0116	A
8A5	23.6587	NA
11E1	23.8479	A
5G6	23.8719	A
11A12	24.4666	A
8B4	24.5298	NA
7G6	24.5695	A
11C3	24.9445	A
13H2	24.9706	A
24C4	25.0748	A
7A5	25.1301	A
8A2	25.4621	NA
11H10	25.5163	A
23A1	25.7653	A
12F7	26.4433	NA
11C12	26.647	A
11G5	26.6684	A
12E2	26.7799	A
11G2	26.8305	A
11C2	26.9073	A
11H4	27.0268	A
16H3	27.2831	A
2D2	27.3134	NA
11E9	27.3724	A
12G8	27.465	NA
11E12	27.654	A
8A4	27.9665	NA
10B7	28.3945	A
16H1	28.5379	A
12H9	28.5415	NA
18A12	29.0732	A
11G9	29.0877	NA
23A10	29.4772	A
11B3	29.4803	A
5E3	29.4911	NA
7C6	29.6015	A
10A5	29.6649	A
10D6	29.6811	A
15E10	29.7786	A
8A3	29.8482	NA
13H7	29.8731	A
23A11	30.738	A
15F1	30.8353	A
11F1	30.9438	A
5C6	30.978	A
12G7	31.0234	NA
14C4	31.0616	NA
7F3	31.1909	A
15C10	31.5754	A
10A3	31.6206	A
24B5	32.0543	A
10A6	32.0958	A
16A11	32.266	A
15A10	32.2887	A
12E1	32.3309	A
2H3	32.5024	NA
11A2	32.9365	A
10E5	33.1787	A
11C8	33.2011	A
11A3	33.7942	A
5D6	34.0108	A
12B7	34.0885	NA
16H2	34.5224	NA
17C4	34.8958	A
6G2	34.9156	A
13A9	35.1551	A
13B5	35.2539	A
7A6	35.2666	A
24A5	35.3546	A
16A10	35.5566	A
8E1	36.1567	NA
5G1	36.2427	NA
1A11	36.2539	A
12C3	36.3943	A
23G11	36.5	A
24A4	36.909	A
11C5	36.9176	A
13A4	36.9203	A
11E10	37.037	A
13A1	37.1269	NA
9B7	37.1412	A
14A4	37.1964	NA
2B3	37.3625	NA
2F2	37.3911	NA
5H1	37.3915	A
10C5	37.5006	A
11C1	37.66	A
11B2	37.835	A
8B3	38.1166	NA
10F5	38.5835	A
11G10	38.5902	A
12G1	38.653	A
11D11	38.6713	A
13A7	38.6764	A
12H4	38.7822	A
23B6	38.8292	A
7A4	39.0455	A
20H12	39.0495	A
17F5	39.1007	A
7A7	39.2004	A
13A6	39.3187	A
11F10	39.3583	A
16A7	39.4583	A
11E3	39.5844	A
13H11	39.6331	NA
17H8	39.989	A
22H1	40.0692	A
13B1	40.1205	NA
13A2	40.1586	A
14C5	40.3487	NA
2H5	40.3751	A
7B5	40.3776	A
6B4	40.4126	A
2C3	40.4787	NA
11E8	40.5445	A
13B10	40.5786	A
7A3	40.6942	A
12A7	40.7591	NA
13A10	40.9963	NA
8E2	41.2743	NA
2A3	41.3078	NA
13B6	41.4702	A
7D4	41.5186	A
10H4	41.58	A
7B4	41.7461	A
9G4	41.747	A
13H1	41.8093	NA
5A6	41.8259	A
23B4	41.8994	A
16A9	42.0185	A
8B1	42.0263	NA
7C4	42.0759	A
23A4	42.1368	A
13C7	42.1372	A
11A10	42.1531	A
17A5	42.1612	A
23G10	42.201	NA
13B4	42.218	A
14F4	42.2296	NA
12D7	42.2466	NA
9H7	42.34	A
11G4	42.4603	A
13B7	42.4763	A
2D1	42.4979	NA
15A8	42.5561	A
13A11	42.5706	A
9C6	42.6066	A
2G2	42.7337	NA
11C4	42.8102	A
6H3	43.1494	A
24B3	43.1962	A
13F4	43.2398	A
2F3	43.402	NA
10G5	43.4678	A
11B11	43.5996	A
13G2	43.6575	NA
13C11	43.662	A
15H1	43.7795	NA
11H11	43.8087	A
22B4	43.8095	A
24G7	43.9712	A
7B3	44.1236	A
5A2	44.153	A
12H7	44.2078	A
12F9	44.2157	NA
11G3	44.2951	A
13D3	44.4054	NA
17A7	44.4615	A
13C5	44.4727	A
2E1	44.6706	NA
9B8	44.7621	A
13E3	44.8231	NA
18H11	44.8332	A
13D5	44.8882	A
23A2	44.9023	A
9B6	44.9095	A
2A2	44.9708	NA
16A1	45.0741	A
11B4	45.093	A
13D2	45.1802	NA
7D3	45.192	A
13C4	45.3037	A
11A11	45.3704	A
12G4	45.5036	NA
13A8	45.517	A
23C3	45.5215	A
7G4	45.5349	A
9B3	45.6155	A
13E1	45.6316	NA
11G6	45.6477	A
13F1	45.782	NA
6G5	45.8396	A
12H6	45.8481	A
7A1	45.9075	A
14D4	46.096	A
14E4	46.096	NA
13C1	46.1571	NA
2F1	46.1787	NA
13D1	46.1997	A
9A3	46.2398	A
6B2	46.263	A
10E2	46.2737	A
22A1	46.323	A
2A5	46.4003	A
5A8	46.4046	A
13A5	46.4468	A
13D8	46.5029	A
2A1	46.6183	NA
23B10	46.7182	A
23A6	46.7535	A
11B6	46.7955	A
11F6	46.8595	A
13A12	46.8622	NA
2E2	46.8684	NA
2B2	46.8756	NA
13D6	46.988	A
2C6	47.0078	A
12H5	47.2613	A
7E3	47.3617	A
11C7	47.4569	A
11D3	47.5337	A
10B5	47.6701	A
9D5	47.7144	A
13B2	47.7471	NA
9D4	47.7489	A
13D4	47.7852	A
24D9	48.0031	A
7A8	48.0674	A
8F2	48.1477	NA
23B1	48.2485	NA
24E7	48.26	A
13D9	48.2636	A
10B6	48.3457	A
2H2	48.3908	NA
1A6	48.401	A
2A4	48.4873	NA
17H9	48.5617	A
13C3	48.5735	NA
13B8	48.5802	A
16A12	48.6901	A
13E11	48.8879	NA
2E3	48.9304	NA
12D2	48.9759	A
13E8	48.9777	A
13F2	49.1417	NA
16A5	49.1457	A
2G3	49.202	NA
12A8	49.2146	NA
14D5	49.4747	NA
11B5	49.6629	A
2F6	49.6702	A
17H11	49.8068	A
13H10	49.8671	NA
4F5	49.8887	A
16H12	49.9051	A
9B5	49.9295	A
11E5	49.9488	A

## Sheet: Table S4
Table S4: Challenge test in milk with raw milk strains
Well name (*=strains selected for the next step)	Challenge test in milk (concentration of L. monocytogenes EGD-e in CFU/mL, measured by serial microdilution and colony counting after drop spotting)	Inhibition events	Produces inhibition halo in agar diffusion assay
Control (pure culture of L. monocytogenes)	47000000	1	no
13D2*	120000	391.667	no
13G2	280000	167.857	no
12G8	360000	130.556	no
2F4	400000	117.5	no
8B1*	400000	117.5	no
13C3	400000	117.5	no
13E3	400000	117.5	no
5G1	440000	106.818	no
13H10	440000	106.818	no
5G3	480000	97.9167	no
8A5	480000	97.9167	no
13G9	480000	97.9167	no
8E1	520000	90.3846	yes
12B7	520000	90.3846	no
12D7	520000	90.3846	no
13B2	520000	90.3846	no
2G2*	560000	83.9286	no
7E6*	560000	83.9286	no
8E2	560000	83.9286	yes
12H11*	560000	83.9286	no
2G3	600000	78.3333	no
8A4	600000	78.3333	no
12G7	600000	78.3333	no
8F2	640000	73.4375	no
12F7	640000	73.4375	no
13A1*	640000	73.4375	no
13D3	640000	73.4375	no
14C5	640000	73.4375	no
14F4	640000	73.4375	no
2H3	680000	69.1176	no
7F6	680000	69.1176	no
8A3	680000	69.1176	no
15H1	680000	69.1176	no
2D2*	720000	65.2778	no
8A2	720000	65.2778	no
8B4	720000	65.2778	no
13C1	720000	65.2778	no
13E1	720000	65.2778	no
23G10	720000	65.2778	no
2B2	760000	61.8421	no
8B3	800000	58.75	no
14A4*	800000	58.75	no
12F9	840000	55.9524	no
12H9	840000	55.9524	no
14D5	880000	53.4091	no
13B1	920000	51.087	no
13E11	920000	51.087	no
13F9	920000	51.087	no
14C4	920000	51.087	no
13A10*	960000	48.9583	no
14E4	960000	48.9583	no
11G9	1000000	47	no
2B3	1280000	36.7188	no
12H1	1320000	35.6061	no
2H1	1360000	34.5588	no
2A4	6400000	7.34375	no
12H8	6400000	7.34375	no
23B1	7600000	6.18421	no
2A2	8800000	5.34091	no
12A8	8800000	5.34091	no
2F2	9200000	5.1087	no
16H2	9600000	4.89583	no
2F1	10000000	4.7	no
2A3	10400000	4.51923	no
2F3	10800000	4.35185	no
2A1	11200000	4.19643	no
2C3	11200000	4.19643	no
2E3	12000000	3.91667	no
13H11	12400000	3.79032	no
2H2	12800000	3.67188	no
2D1	16000000	2.9375	no
2E1	32000000	1.46875	no
13A12	36000000	1.30556	no
2E2	40000000	1.175	no
13F1	48000000	0.979167	no
13F2	48000000	0.979167	no
12G4	56000000	0.839286	no
12A7	64000000	0.734375	no

## Sheet: Table S5
Table S5: anti-Listeria activity of L. piscium strains
Lactococcus piscium strain name	LDIr (%,calculated from EGDelux luminescence measurement)	RF191 inhibition (log UFC/ml)
ADIV9	31.3273	0.273287
MIP 2407	50.0503	1.3702
MIP 2572	50.5742	0.495136
ADIV36	54.8779	0.273287
MIP 2450	60.5921	1.67123
MIP 2482	62.5619	0.796166
CNCM I-4031	71.0526	1.19411
EU2239	80.7598	-0.0277426
EU2234	81.6487	0.273287
ADIV52	82.5889	1.06917
ADIV10	85.7447	0.972257
EU2240	87.698	0.495136
EU2229	89.499	1.19411
MIP 2434	91.281	0.194106
ADIV34	92.5855	0.0180149
ADIV46	93.3736	0.194106
MIP 2484	93.5835	0.0691674
EU2230	93.9772	1.3702
ADIV49	94.5942	-0.0277426
ADIV37	94.6746	0.495136
EU2232	95.1904	-0.0277426
EU2236	95.3928	0.858314
EU2238	95.7082	-0.141686
EU2233	96.4377	0.0180149
ADIV38	96.6114	0.194106
ADIV48	96.6224	0.273287
ADIV9	97.5374	-0.231863
ADIV39	97.7358	1.12716
MIP 2615	97.8148	nd
EU2231	97.966	1.19411
ADIV44	98.3592	-0.0277426
EU2245	99.37	-0.141686
EU2246	99.6014	-0.504864
Control	100
ADIV22	100.507	0.370197
EU2235	101.449	0.671227
EU2244	101.622	0.671227
EU2242	101.675	-0.0277426
MIP 2614	101.993	0.693504
EU2243	102.235	0.370197
EU2237	103.888	0.370197
ADIV53	109.243	-0.0277426

## Sheet: Figure S1
Figure S1: Classification of L. piscium strains according to their LDI values
LDI Classes	Number of strains
0 to <0,25	70	318
0,25 to <0,5	248
0,5 to <0,75	401
0,75 to <1	534
1 to <1,25	393
1,25 to <1,5	97
1,5 to <1,75	26
1,75 to <2	19
>2	21
